# Supplementary material for: Tracking DNA-based antigen-specific T cell receptors during progression to type 1 diabetes
Source: Sci Adv. 2023 Dec 8;9(49):eadj6975. doi: 10.1126/sciadv.adj6975 (PMC10708189; doi:10.1126/sciadv.adj6975)
Supplement: Supplementary file 2 — Data files S1 and S2 [file sciadv.adj6975_data_files_s1_and_s2.zip]

Archive with 2 entries (2 files):
- adj6975_Data_file_S1.xlsx
- adj6975_Data_file_S2.xlsx
