# Supplementary material for: Tracking DNA-based antigen-specific T cell receptors during progression to type 1 diabetes
Source: Sci Adv. 2023 Dec 8;9(49):eadj6975. doi: 10.1126/sciadv.adj6975 (PMC10708189; doi:10.1126/sciadv.adj6975)
Supplement: Supplementary file 2 — Data files S1 and S2 [file sciadv.adj6975_data_files_s1_and_s2.zip › adj6975_Data_file_S1.xlsx]

## Sheet: Dataset 1
TCR ID	Year	Journal	Authors (First/Last)	Title	PubMed ID	Clone name(s)	TRAV	CDR3a	TRAJ	TRBV	CDR3b	TRBJ	Antigen(s), HLA	CD4 or CD8	Source(s)	Confirmation method(s)
	2002	J Exp Med	Hennecke/Wiley	Structure of a complex of the human alpha/beta T cell receptor (TCR) HA1.7, influenza hemagglutinin peptide, and major histocompatibility complex class II molecule, HLA-DR4 (DRA*0101 and DRB1*0401): insight into TCR cross-restriction and alloreactivity	11877480										Blood	Crystal Structure
VIR-CD4-15						HA clone 3	17*01	CATDYNNNDMRF	43*01	9*01	CASSRGNYGYTF	1-2*01	Hemagglutinin-DR4	CD4
VIR-CD4-16						HA1.17	8-4*01	CAVSESPFGNEKLTF	48*01	28*01	CASSSTGLPYGYTF	1-2*01	Hemagglutinin-DQ8	CD4
VIR-CD4-17							4*01	CLVGGDPYSGAGSYQLTF	28*01	6-3*01	CASVGGRLDQPQHF	1-5*01	Hemagglutinin-DQ2	CD4
VIR-CD8-102						29.B8	29/DV5	CAASGGGGSQGNLIF	42	19	CASSIRSSYEQYF	2-7	FluMP:58-66-A0201	CD8
VIR-CD8-387						31.A8	38-2/DV8	CAYSTNAGGTSYGKLTF	52	19	CASSIGLYGYTF	1-2	FluMP:58-66-A0201	CD8
VIR-CD8-388						92.D5-1	12-3	CAMSGDGGSQGNLIF	42	19	CASSIRSGKEQYF	2-7	FluMP:58-66-A0201	CD8
	2012	Diabetes	Kronenberg/Peakman	Circulating Preproinsulin Signal Peptide–Specific CD8 T Cells Restricted by the Susceptibility Molecule HLA-A24 Are Expanded at Onset of Type 1 Diabetes and Kill b-Cells	22522618										Blood	Clone
T1D-CD8-1						1D5, 1D10, 2B3, 4C6, and 3E7	5*01	CAEPSGNTGKLIF	23	7–9*03	CASSLHHEQYF	2-7	PPI3–11 or IE1248–257 (CMV)	CD8
	2012	Plos One	Unger/Roep	Islet-Specific CTL Cloned from a Type 1 Diabetes Patient Cause Beta-Cell Destruction after Engraftment into HLAA2 Transgenic NOD/SCID/IL2RG Null Mice Wendy	23155466										Blood	Clone
T1D-CD8-2						Clone 7	41	CAVTSNFGNEKLTF	48	6-2/6-3	CASSSRFVGEGLFRYGYEQYF	2-7	IGRP(265-273)-A2	CD8
	2013	J Imm	Koning/Baarle	CD8+ TCR Repertoire Formation Is Guided Primarily by the Peptide Component of the Antigenic Complex	23267020										Blood	Tetramer
VIR-CD8-1								Not reported		29-1	CSVGSGGTNEKLFF	1-4	EBV A*02-GL9	CD8
VIR-CD8-2								Not reported		7-9	CASSLTGPGDQPQHF	1-5	EBV B*08 RL8	CD8
VIR-CD8-3								Not reported		29-1	CSVGAGDYEQYF	2-7	EBV B*08 RL8	CD8
	2013	J Vir	Neller/Burrows	High Frequency of Herpesvirus-Specific Clonotypes in the Human T Cell Repertoire Can Remain Stable over Decades with Minimal Turnover	23077319										Blood	Clone
VIR-CD8-4								Not reported		7-9	CASSEQDGFNYGYTF	1-2	EBV EPLP peptide	CD8
VIR-CD8-5								Not reported		6-2/6-3	CASSYLTADGNQPQHF	1-5	EBV EPLP peptide	CD8
VIR-CD8-6								Not reported		6-1/6-5/6-6	CASTARGNTGELFF	2-2	EBV EPLP peptide	CD8
VIR-CD8-7								Not reported		10-3	CAISDPPGGVDEQYF	2-7	EBV EPLP peptide	CD8
VIR-CD8-8								Not reported		5-4	CASTSSAGLDTQYF	2-3	EBV EPLP peptide	CD8
VIR-CD8-9								Not reported		20-1	CSAYNRGDEAYEQYF	2-7	EBV EPLP peptide	CD8
VIR-CD8-10								Not reported		19	CASNQGGADTQYF	2-3	EBV EPLP peptide	CD8
VIR-CD8-11								Not reported		29-1	CSGGVPNTGELFF	2-2	EBV EPLP peptide	CD8
VIR-CD8-12								Not reported		28	CASSLWETQYF	2-5	EBV EPLP peptide	CD8
VIR-CD8-13								Not reported		12-3/12-4	CASSPEGSFEPQHF	1-5	EBV EPLP peptide	CD8
VIR-CD8-14								Not reported		20-1	CSARSGTDRIEQYF	2-7	EBV EPLP peptide	CD8
VIR-CD8-15								Not reported		6-2/6-3	CASSYGEGAWNEQFF	2-1	EBV EPLP peptide	CD8
VIR-CD8-16								Not reported		20-1	CSARDAGQEYEQYF	2-7	EBV EPLP peptide	CD8
VIR-CD8-17								Not reported		7-9	CASRYRDDSYNEQFF	2-1	EBV EPLP peptide	CD8
	2014	PNAS	Yang/Kwok	Autoreactive T cells specific for insulin B:11-23 recognize a low-affinity peptide register in human subjects with autoimmune diabetes	25267644										Blood	Tetramer, clone
T1D-CD4-1						T1D#3 C8	17	CATDAGYNQGGKLIF	23	5-1	CASSAGNTIYF	1-3	Insulin B:11-23 (PPI:35-47)R22E-DQ8	CD4
T1D-CD4-2						T1D#3 C10	12-3	CATAYGQNFVF	26	4-1	CASSRGGGNTGELFF	2-2	Insulin B:11-23 (PPI:35-47)R22E-DQ8	CD4
	2015	Clin Exp Imm	Babad/DiLorenzo	Generation of β cell-specific human cytotoxic T cells by lentiviral transduction and their survival in immunodeficient human leucocyte antigen-transgenic mice	25302633										Blood	Multimer, transductant
T1D-CD8-3						FSB	29	CAASAGSGNTPLVF	29	28	CASSSISGYEQYF	2-7	IGRP(265-273)-A2	CD8
T1D-CD8-4						32	12-1	CVVNILSNFGNEKLTF	48	20-1	CSASRQGWVNEQF	2-1	IGRP(265-273)-A2	CD8
	2015	Nat Imm	Beringer/Rossjohn	T cell receptor reversed polarity recognition of a self-antigen major histocompatibility complex	26437244										Blood	Clone, crystal structure
T1D-CD4-11						FS-17	29/DV5*01	CAASSSAGGTSYGKLTF	52*01	06-02/06-03	CASRPRDPVTQYF	1*01	Proinsulin C19-A3 (DR4)	CD4
T1D-CD4-12						FS-18	29/DV5*01	CAASVYAGGTSYGKLTF	52*01	06-02/06-03	CASRPRRDNEQFF	2*01	Proinsulin C19-A3 (DR4)	CD4
T1D-CD4-13						FS-40	16	CALSGRRSGGSNYKLTF	53*01	18	CASSPGHRQETQYF	1*01	Proinsulin C19-A3 (DR4)	CD4
T1D-CD4-13						FS-40 #2	39	CAVDSGGTSYGKLTF	52*01	18	CASSPGHRQETQYF	1*01	Proinsulin C19-A3 (DR4)	CD4
T1D-CD4-14						FS-44	12-3*01	CAGLTGGGNKLTF	10*01	20-1	CSAPSDLNTIYF	1*01	Proinsulin C19-A3 (DR4)	CD4
T1D-CD4-14						FS-44 #2	14/DV4*02	CAMRESGSSASKIIF	3*01	20-1	CSAPSDLNTIYF	1*01	Proinsulin C19-A3 (DR4)	CD4
T1D-CD4-15						FS-59	12-1	CVVNVRGSTLGRLYF	18*01	29-1	CSVLFRDRRTEAFF	1*01	Proinsulin C19-A3 (DR4)	CD4
T1D-CD4-16						FS-79	29/DV5*01	CAASVSGGSNYKLTF	53*01	12-3/4	CASRAKAGGTGETQYF	2*01	Proinsulin C19-A3 (DR4)	CD4
T1D-CD4-17						FS-6	38-2/DV8*01	CAYRSLSTGTASKLTF	44*01	5-1	CASSSGPTGSPLHF	1*01	Proinsulin C19-A3 (DR4)	CD4
T1D-CD4-18						FS-8	9-2	CALRNQGAQKLVF	54*01	7-9	CASSLYGGDEAFF	2*02	Proinsulin C19-A3 (DR4)	CD4
T1D-CD4-14						FS-11	12-3	CAGLTGGGNKLTF	10*01	20-1	CSAPSDLNTIYF	1*01	Proinsulin C19-A3 (DR4)	CD4
T1D-CD4-14						FS-11 #2	14/DV4*02	CAMRESGSSASKIIF	3*01	20-1	CSAPSDLNTIYF	1*01	Proinsulin C19-A3 (DR4)	CD4
T1D-CD4-19						FS-28	36/DV7	CAVPNNNDMRF	43*01	19	CASLLVAGANVLTF	2*01	Proinsulin C19-A3 (DR4)	CD4
T1D-CD4-20						FS-48	38-2/DV8*01	CALYNNNDMRF	43*01	10-3	CAISESASGGAFIGNEQFF	2*01	Proinsulin C19-A3 (DR4)	CD4
T1D-CD4-21						FS-54	25	CAGGPRRGSTLGRLYF	18*01	28	CASSGGGSTDTQYF	2*01	Proinsulin C19-A3 (DR4)	CD4
T1D-CD4-22						FS-55	13-2	CAENNQGGKLIF	23*01	5-6	CASSSFWRQFDQPQHF	2*02	Proinsulin C19-A3 (DR4)	CD4
T1D-CD4-23						FS-21	8-6*02	CAVSDKAAGNKLTF	17*01	2	CASRGTVSYNEQFF	1*01	Proinsulin C19-A3 (DR4)	CD4
T1D-CD4-24						FS-25	5	CAESPNAGNNRKLIW	38*01	19	CASSIGPTQPQHF	1*01	Proinsulin C19-A3 (DR4)	CD4
T1D-CD4-25						FS-30	4	CLVGDFGSARQLTF	22*01	27	CASSFWGYNEQFF	1*01	Proinsulin C19-A3 (DR4)	CD4
T1D-CD4-26						FS-78	2	CATYNQGGKLIF	23*01	12-3/4	CATQGVGENTEAFF	1*01	Proinsulin C19-A3 (DR4)	CD4
	2015	J Imm	Eugster/Bonifacio	High Diversity in the TCR Repertoire of GAD65 Autoantigen-Specific Human CD4+ T Cells	25681349										Blood	Tetramer
T1D-CD4-594						GAD_C1_1	2*01	CAPSSSNTGKLIF	37*02	27*01	CASSRVGTEAFF	1-1*01	GAD65	CD4
T1D-CD4-595						GAD_C1_10	6*01	CAANTGCLTIXF	9*01	10-2*01	CASSERSGSLYEQYF	2-7*01	GAD65	CD4
T1D-CD4-596						GAD_C1_12	2*01	CCGPLWW#NFVF	26*01	25-1*01	CASSGEDRWAGELFF	2-2*01	GAD65	CD4
T1D-CD4-597						GAD_C1_13	8-4*03	CAVKTSYDKVIF	50*01	28*01	CASSGGQRREKNYGYTF	1-2*01	GAD65	CD4
T1D-CD4-598						GAD_C1_14	25*01	CAG#TGTASKLTF	44*01	19*01	CASSILTGAKNIQYF	2-4*01	GAD65	CD4
T1D-CD4-599						GAD_C1_15	8-1*01	CAVNAGSSASKIIF	3*01	7-8*01	CASSLNAGNTIYF	1-3*01	GAD65	CD4
T1D-CD4-600						GAD_C1_16	39*01	CAVDTRSQGNLIF	42*01	18*01	CASSPDRVKNIQYF	2-4*01	GAD65	CD4
T1D-CD4-601						GAD_C1_17	25*01	CAGPPGTYKYIF	40*01	11-3*01	CASSPFISGGRGELFF	2-2*01	GAD65	CD4
T1D-CD4-602						GAD_C1_18	36/DV7*01	CGGETSGSRLTF	58*01	4-1*01	CASSQGPARSYYGYTF	1-2*01	GAD65	CD4
T1D-CD4-603						GAD_C1_19	17*01	CATALYNTDKLIF	34*01	27*01	CASSRTSGRPGELFF	2-2*01	GAD65	CD4
T1D-CD4-604						GAD_C1_2	2*01	CAVPKGSARQLTF	22*01	25-1*01	CPSSEEKGGRNEQFF	2-1*01	GAD65	CD4
T1D-CD4-605						GAD_C1_20	12-2*01	CAVRRGMNTGFQKLVF	8*01	2*01	CASTAETRYNSPLHF	1-6*02	GAD65	CD4
T1D-CD4-606						GAD_C1_21	10*01	CVVGDRGSTLGRLYF	18*01	25-1*01	CASTPSGTSGYSYNEQFF	2-1*01	GAD65	CD4
T1D-CD4-607						GAD_C1_22	26-1*01	CIAARDDKIIF	30*01	28*01	CATSFWDLTTNEKLFF	1-4*01	GAD65	CD4
T1D-CD4-608						GAD_C1_23	9-2*01	CALSAFQGAQKLVF	54*01	6-5*01	CATSGRNYGYTF	1-2*01	GAD65	CD4
T1D-CD4-609						GAD_C1_24	8-3*01	CAVVPFSGSARQLTF	22*01	30*05	CAWTLSNYGYTF	1-2*01	GAD65	CD4
T1D-CD4-610						GAD_C1_25	3*01	CAVPTWPSGSRTLF	23*01	20-1*01	CSARPGPTGLGEQYF	2-7*01	GAD65	CD4
T1D-CD4-611						GAD_C1_26	36/DV7*01	CAVEANTDKLIF	34*01	20-1*07	CSARSGRTLREQYF	2-7*01	GAD65	CD4
T1D-CD4-612						GAD_C1_27	10*01	CAGSDKSSALGWLFF	18*01	25-1*01	CSGRAAREEENKPF	2-5*01	GAD65	CD4
T1D-CD4-613						GAD_C1_28	8-6*01	CAVSDRRSQGNLIF	42*01	25-1*01	CASSAEQGGGETHHF	2-5*01	GAD65	CD4
T1D-CD4-614						GAD_C1_29	3*01	CAVRRLTSGTYKYIF	40*01	6-2*01	CASSYGRPAPREGSSYNEQFF	2-1*01	GAD65	CD4
T1D-CD4-615						GAD_C1_3	8-2*01	CAVSEDNARLMF	31*01	27*01	CASKDPDTEAFF	1-1*01	GAD65	CD4
T1D-CD4-616						GAD_C1_30	10*01	CVVRDRSSTLGRVYF	18*01	25-1*01	CCSCVLVGRDIRHF	2-5*01	GAD65	CD4
T1D-CD4-617						GAD_C1_31	8-2*01	CVVSDRL#SGGYQKVTF	13*01	25-1*01	CARREGGEGYTF	1-2*01	GAD65	CD4
T1D-CD4-618						GAD_C1_32	3*01	CAVSP*SGGSYIPTF	6*01	5-1*01	CARRLEAXNNEQSF	2-1*01	GAD65	CD4
T1D-CD4-619						GAD_C1_33	26-1*01	CIVREDFGNEKLTF	48*01	4-1*01	CARRLEARNNEQSF	1-5*01	GAD65	CD4
T1D-CD4-620						GAD_C1_34	28*01	CATPGTSGSYEQYF	2-7*01	28*01	CASPGTSGSYEQYF	2-7*01	GAD65	CD4
T1D-CD4-621						GAD_C1_35	41*01	CAQGAQKLVF	54*01	4-1*01	CASPRTGLVGTGELFF	2-2*01	GAD65	CD4
T1D-CD4-622						GAD_C1_36	2*01	CAATWI##RRALTF	5*01	4-1*01	CASRARDRDLSGNTIYF	1-3*01	GAD65	CD4
T1D-CD4-623						GAD_C1_37	3*01	CAVSSLVYNTDKLIF	34*01	21-1*01	CASRGEGTNYGYTF	1-2*01	GAD65	CD4
T1D-CD4-624						GAD_C1_38	8-2*01	CVVSDRSSGTYKYIF	40*01	19*01	CASRKAGAYEQYF	2-7*01	GAD65	CD4
T1D-CD4-625						GAD_C1_39	29/DV5*01	CAASEASGTYKYIF	40*01	4-1*01	CASRVTGANVLTF	2-6*01	GAD65	CD4
T1D-CD4-626						GAD_C1_4	8-2*01	CAVSDPFGNEKLTF	48*01	2*01	CASNYRGEQFF	2-1*01	GAD65	CD4
T1D-CD4-627						GAD_C1_40	22*01	CAVDRGTALIF	15*01	6-1*01	CASSDFTGMRNTEAFF	1-1*01	GAD65	CD4
T1D-CD4-628						GAD_C1_41	10*01	CVGGXRRSTLGGVFF	18*01	25-1*01	CASSDQGPGNTIYF	1-3*01	GAD65	CD4
T1D-CD4-629						GAD_C1_42	2*01	CCDRGSTLGRLYF	18*01	6-1*01	CASSDRGNNYGYSF	1-2*01	GAD65	CD4
T1D-CD4-630						GAD_C1_43	10*01	CVGGERGSTLGGVFF	18*01	25-1*01	CASSEEGNQPQHF	1-5*01	GAD65	CD4
T1D-CD4-631						GAD_C1_44	3*01	CAVRR##SGGSYIPTF	6*01	25-1*01	CASSELYEQYF	2-7*01	GAD65	CD4
T1D-CD4-632						GAD_C1_46	29/DV5*01	CAASFAGGTSYGKLTF	52*01	28*01	CASSFPRTGTEAFF	1-1*01	GAD65	CD4
T1D-CD4-633						GAD_C1_47	2*01	CAVESSGYSTLTF	11*01	7-2*01	CASSLGLAGGTNIQYF	2-4*01	GAD65	CD4
T1D-CD4-634						GAD_C1_48	22*01	CAVSQGAQKLVF	54*01	7-9*01	CASSLQYEQYF	2-7*01	GAD65	CD4
T1D-CD4-635						GAD_C1_49	16*01	CA##TSGTYKYIF	40*01	5-1*01	CASSLRGGLVDTGELFF	2-2*01	GAD65	CD4
T1D-CD4-636						GAD_C1_5	8-1*01	CAGGVFFIPRWXGF#F	23*01	25-1*01	CASREGTGGDDQFF	2-1*01	GAD65	CD4
T1D-CD4-637						GAD_C1_50	3*01	CAVRAPSSGSARQLTF	22*01	23-1*01	CASSQSPGVGGELFF	2-2*01	GAD65	CD4
T1D-CD4-638						GAD_C1_51	36/DV7*02	CAVKLAGSYQLTF	28*01	5-6*01	CASSRPWTSRGYEQYF	2-7*01	GAD65	CD4
T1D-CD4-639						GAD_C1_52	26-1*01	CIVRANAGGTSYGKLTF	52*01	23-1*01	CASSRQGTGELFF	2-2*01	GAD65	CD4
T1D-CD4-640						GAD_C1_53	17*01	CA#IYNQGGKLIF	23*01	27*01	CASSRVSGPGTQYF	2-5*01	GAD65	CD4
T1D-CD4-641						GAD_C1_54	3*01	CAVRVP#TGTASKLTF	44*01	27*01	CASSSRSGTGDNQPQHF	1-5*01	GAD65	CD4
T1D-CD4-642						GAD_C1_57	27*01	CATSWKGPTNGGETQYF	2-5*01	27*01	CASSWKGPTNGGETQYF	2-5*01	GAD65	CD4
T1D-CD4-643						GAD_C1_59	10*01	CVVGGSTLGGLYF	18*01	28*01	CASSYRGEQYF	2-7*01	GAD65	CD4
T1D-CD4-644						GAD_C1_6	8-4*03	CAVILTS##DSWGKLQF	24*02	10-1*01	CASRRQHDTGELFF	2-2*01	GAD65	CD4
T1D-CD4-645						GAD_C1_60	26-1*01	CIVRATGTASKLTF	44*01	6-5*01	CATSQVANYGYTF	1-2*01	GAD65	CD4
T1D-CD4-646						GAD_C1_61	17*01	CATDLSGKLIF	37*01	30*05	CAWADTLPDTQYF	2-3*01	GAD65	CD4
T1D-CD4-647						GAD_C1_62	26-1*01	CIVRADLDAGNMLTF	39*01	20-1*04	CRGRDVVGTGELFF	2-2*01	GAD65	CD4
T1D-CD4-648						GAD_C1_63	17*01	CATDDGYGQNFVF	26*01	29-1*01	CSALGLAGGTDTQYF	2-3*01	GAD65	CD4
T1D-CD4-649						GAD_C1_64	8-2*01	CVVSP#SGAGSYQLTF	28*01	25-1*01	CSSREGLTRPDTQHF	2-3*01	GAD65	CD4
T1D-CD4-650						GAD_C1_65	27*01	CAGERTGTASKLTF	44*01	7-6*01	CRGRDVVGTGELFF	1-5*01	GAD65	CD4
T1D-CD4-651						GAD_C1_66	8-6*01	CAVSENYGGSQGNLIF	42*01	25-1*01	CASSELXGAYNXQFF	2-1*01	GAD65	CD4
T1D-CD4-652						GAD_C1_67	8-6*02	CAVRSYGGSQGNLIF	42*01	6-4*01	CSTRVGLEGGYEQFF	2-1*01	GAD65	CD4
T1D-CD4-653						GAD_C1_7	29/DV5*01	CAASGRFGNEKLTF	48*01	27*01	CASSATVGGSPLHF	1-6*02	GAD65	CD4
T1D-CD4-654						GAD_C1_8	36/DV7*01	CVGGDRRSTLGRVYF	18*01	25-1*01	CASSDSGGQETQYF	2-5*01	GAD65	CD4
T1D-CD4-655						GAD_C1_9	10*01	CVGSDRGSTLGRLYF	18*01	25-1*01	CASSEIPNTGSGRTRYNEQFF	2-1*01	GAD65	CD4
T1D-CD4-656						GAD_C10_11	3*01	CAVRDRPYSSASKIIF	3*01	28*01	CASSYGGGPGEKNF	1-4*01	GAD65	CD4
T1D-CD4-657						GAD_C10_12	26-1*01	CIVGVGGSARQLTF	22*01	20-1*01	CRGTAGTWERTVAFF	1-1*01	GAD65	CD4
T1D-CD4-658						GAD_C10_13	8-1*01	CAARLDQAF	8*01	5-1*01	CSGGGAARKGXF	2-3*01	GAD65	CD4
T1D-CD4-659						GAD_C10_3	8-1*01	CAVNYGGSQGNLIF	42*01	28*01	CASGGQNYGYTF	1-2*01	GAD65	CD4
T1D-CD4-660						GAD_C10_9	8-1*01	CAVKGNNARLMF	31*01	19*01	CASSRGGCPYNEQFF	2-1*01	GAD65	CD4
T1D-CD4-661						GAD_C2_1	9-2*01	CALNAQAGTALIF	15*01	23-1*01	CASRQSPTGNEQYF	2-7*01	GAD65	CD4
T1D-CD4-662						GAD_C2_112	2*01	CAVGNYGQNFVF	26*01	5-1*01	CASPSQRTGEALF	1-1*01	GAD65	CD4
T1D-CD4-663						GAD_C2_119	9-2*01	CALRRYGGSQGNLIF	42*01	6-1*01	CASSFPQGLAENTMSISSGRGLF	2-1*01	GAD65	CD4
T1D-CD4-664						GAD_C2_123	27*01	CSSSSPGTFFPQGRSF	2-3*01	27*01	CASSSPGTSGPTDTQYF	2-3*01	GAD65	CD4
T1D-CD4-665						GAD_C2_124	23/DV6*01	CAASH#DYKLSF	20*01	6-1*01	CATQGQGAGXLFF	2-2*01	GAD65	CD4
T1D-CD4-666						GAD_C2_129	17*01	CATITGTASKLTF	44*01	4-1*01	CASGQLAGSTDTQYF	2-3*01	GAD65	CD4
T1D-CD4-667						GAD_C2_134	41*01	CAAYHSGGGADGLTF	45*01	2*01	CASRVIEEXQYF	2-5*01	GAD65	CD4
T1D-CD4-668						GAD_C2_135	8-3*01	CAVVGYSSASKIIF	3*01	25-1*01	CSSSDGGFLINXPHHF	1-5*01	GAD65	CD4
T1D-CD4-669						GAD_C2_137	17*01	CAXEXLYNPGGKLIF	23*01	4-1*01	CASXREAEKLFF	1-4*01	GAD65	CD4
T1D-CD4-670						GAD_C2_138	26-1*01	CIVRVAYATNKLIF	32*01	4-1*01	CASXTASGNTIYF	1-3*01	GAD65	CD4
T1D-CD4-671						GAD_C2_14	25*01	CAGHAGNQFYF	49*01	4-1*01	CASSQVALRATQPQHF	1-5*01	GAD65	CD4
T1D-CD4-672						GAD_C2_15	8-3*02	CAVGASFSNDYKLSF	20*01	5-1*01	CSSSLARTDTQXF	2-3*01	GAD65	CD4
T1D-CD4-673						GAD_C2_16	9-2*01	CASHTGGFKTIF	9*01	12-3*01	CASGFARGGGAAKKKTQDF	2-3*01	GAD65	CD4
T1D-CD4-674						GAD_C2_169	2*01	CAVEE#GQKLLF	16*01	12-3*01	CPSSFXVYEENF	2-7*01	GAD65	CD4
T1D-CD4-675						GAD_C2_170	28*01	CASRNGGTRRTDTQYF	2-3*01	28*01	CASRNGGTRRTDTQYF	2-3*01	GAD65	CD4
T1D-CD4-676						GAD_C2_172	8-2*01	CVIDTGRRALTF	5*01	12-3*01	CARRFARGRGKQYF	2-3*01	GAD65	CD4
T1D-CD4-677						GAD_C2_173	8-4*03	CVPSLKNEGHLVAF	39*01	4-1*01	CASPEGEAXTXXF	2-3*01	GAD65	CD4
T1D-CD4-678						GAD_C2_174	10*01	GGGRKKDPAVGRLF	18*01	25-1*01	CPSREGRGGNEQFF	2-1*01	GAD65	CD4
T1D-CD4-679						GAD_C2_175	26-1*01	CIVPGVFNDMRF	43*01	4-1*01	CASPQGESDTXXF	2-3*01	GAD65	CD4
T1D-CD4-680						GAD_C2_185	29/DV5*01	CAASNGWE#GSQGNLIF	42*01	4-1*01	CASRQDGRNYGYPF	1-2*01	GAD65	CD4
T1D-CD4-681						GAD_C2_188	29/DV5*01	CAALGAGSYQLTF	28*01	20-1*07	CSFALPGATNKKMFF	1-4*01	GAD65	CD4
T1D-CD4-682						GAD_C2_189	3*01	CAVRGINTNAGKSTF	27*01	3*01	CAVXGINTNAGKSTF	27*01	GAD65	CD4
T1D-CD4-683						GAD_C2_192	17*01	CATGHMYSGGGADGLTF	45*01	4-1*01	CASSQGLPGNTIYF	1-3*01	GAD65	CD4
T1D-CD4-684						GAD_C2_195	2*01	CAVGNMLTF	12*01	5-1*01	CASRLQNTEAFF	1-1*01	GAD65	CD4
T1D-CD4-685						GAD_C2_214	4*01	CLVGDPSGGSYIPTF	6*01	20-1*02	CSXREGTDTQYF	2-3*01	GAD65	CD4
T1D-CD4-686						GAD_C2_229	25*01	CAPNNAGGTSYGKLTF	52*01	5-5*01	CASSGRDRGPRGTEAFF	1-1*01	GAD65	CD4
T1D-CD4-687						GAD_C2_240	24*01	CA##TSGTYKYIF	40*01	4-1*01	CASCFLSDKKNF	2-3*01	GAD65	CD4
T1D-CD4-688						GAD_C2_242	25*01	CAGYPNNLFF	36*01	11-1*01	CASSPVKFGGKEQFF	2-1*01	GAD65	CD4
T1D-CD4-689						GAD_C2_247	17*01	CATDAGNAGGTSYGKLTF	52*01	2*01	CASRAQGEPHF	2-7*01	GAD65	CD4
T1D-CD4-690						GAD_C2_28	29/DV5*01	CA##NAGGTSYGKLTF	52*01	11-2*01	CASIVFGGPKKNKYVYLF	1-2*01	GAD65	CD4
T1D-CD4-691						GAD_C2_33	12-1*01	CYGNNGLAF	7*01	25-1*01	CASSNQSTDTQYF	2-3*01	GAD65	CD4
T1D-CD4-692						GAD_C2_37	6*01	CALGGFLIFGNGKLTF	48*01	5-4*01	CASSLRGTPPDTQYF	2-3*01	GAD65	CD4
T1D-CD4-693						GAD_C2_53	4*01	CATASWVVSIPALGVNS#F	44*01	4-1*01	CASSQGGGNQPQHF	1-5*01	GAD65	CD4
T1D-CD4-694						GAD_C2_58	3-1*01	CASSQGLSKNIQYF	2-4*01	3-1*01	CASSQGLSKNIQYF	2-4*01	GAD65	CD4
T1D-CD4-695						GAD_C2_6	10*01	CVVSDRGSTLGRLYF	18*01	25-1*01	CASQGGDNKSSGANVLTF	2-6*01	GAD65	CD4
T1D-CD4-696						GAD_C2_82	8-6*02	CAVRGSARQLTF	22*01	5-1*01	CASSSITMNTDTQYF	2-3*01	GAD65	CD4
T1D-CD4-697						GAD_C2_9	29/DV5*01	CAASAG#AGKSTF	27*01	5-4*01	CASRIDLNQPPHF	1-5*01	GAD65	CD4
T1D-CD4-698						GAD_C2_97	2*01	VLGEEVKEISS#	42*01	27*01	CASSLSGFEAGVLGTDTQYF	2-3*01	GAD65	CD4
T1D-CD4-699						GAD_C3_3	29/DV5*01	VQQA#GFGNVLHC	35*01	18*01	CASSRAGARYF	2-5*01	GAD65	CD4
T1D-CD4-700						GAD_C3_6	8-4*03	VL*VKPXMHSP#	41*01	6-5*01	CATGYSGQGPSETQIF	2-3*01	GAD65	CD4
T1D-CD4-701						GAD_C4_22	8-3*01	CAVAFTGNQFYF	49*01	24-1*01	CATSEGTGNRWIYSGAGGGHGDPPHIQYF	2-4*01	GAD65	CD4
T1D-CD4-702						GAD_C4_23	24*01	CALGNSGGYQKVTF	13*02	4-1*01	CASGRAASXEEYF	2-7*01	GAD65	CD4
T1D-CD4-703						GAD_C5_1	2*01	CAGGRGNKPPF	6*01	10-3*01	CAIRGQXSPGELFF	2-2*01	GAD65	CD4
T1D-CD4-704						GAD_C6_10	29/DV5*01	VQQALI#TGNQFYF	49*01	4-2*01	CASSQDRENTEAFF	1-1*01	GAD65	CD4
T1D-CD4-705						GAD_C6_17	34*01	CGGNVASGNYQ*IF	40*01	10-3*01	WAIKGIDFSYKQYF	2-7*01	GAD65	CD4
T1D-CD4-706						GAD_C6_2	6*01	CALGPGGATNKLIF	32*02	10-3*01	CAITKTSGAPTGXLFF	2-2*01	GAD65	CD4
T1D-CD4-707						GAD_C6_20	8-3*01	CALQTGANNLFF	36*01	2*03	CASXQXGSGNXIXF	1-3*01	GAD65	CD4
T1D-CD4-708						GAD_C6_6	20*01	CAVRRVTAGGNS#F	24*01	4-3*01	CASXQESGANVLTF	2-6*01	GAD65	CD4
T1D-CD4-709						GAD_C6_8	35*01	CAGQRTNAGKSTF	27*01	4-1*01	CASAQAGLPPETRIF	2-3*01	GAD65	CD4
T1D-CD4-710						GAD_C7_10	8-4*07	CAVSLPSQACQKP#F	54*01	20-1*01	CGARVXXTQYF	2-5*01	GAD65	CD4
T1D-CD4-711						GAD_C7_13	26-1*01	CIVRVYGTASKLTF	44*01	20-1*07	CSATSAGLAGIATQYF	2-5*01	GAD65	CD4
T1D-CD4-712						GAD_C7_14	25*01	CAV*SNWGK##LFF	36*01	28*01	CPTPPRGIRNEQSF	2-1*01	GAD65	CD4
T1D-CD4-713						GAD_C7_4	26-2*01	CILLKYGNKLVF	47*01	4-1*01	CARPEASTFRKGRGQPGGTGRF	2-2*01	GAD65	CD4
T1D-CD4-714						GAD_C7_7	26-1*01	CIVRAATGNYQLIG	33*01	19*01	CAXSLRLGGQETQYF	2-5*01	GAD65	CD4
T1D-CD4-715						GAD_C7_9	21*01	CAVRAXQAGTXLIF	15*01	24-1*01	CAXGDFXSXQXF	2-7*01	GAD65	CD4
T1D-CD4-716						GAD_C8_9	26-1*01	CIVTPAGGTSYGKLTF	52*01	5-4*02	CASXXXSYNATXXF	1-6*02	GAD65	CD4
T1D-CD4-717						GAD_C9_10	8-6*01	CAVSD#GGFKTIF	9*01	10-3*01	CAISEWREPGGXFF	2-2*01	GAD65	CD4
T1D-CD4-718						GAD_DM1_10	29/DV5*1	CAASARNQGGKLIF	23*1	11-3*1	CASSLLRTGVEYEQYF	2-7*1	GAD65	CD4
T1D-CD4-719						GAD_DM1_100	13-1*1	CAVLNTGTASKLTF	44*1	7-2*1	CASRLGGGIIQPQHF	1-5*1	GAD65	CD4
T1D-CD4-720						GAD_DM1_102	26-1*1	CIVSMEYGNKLVF	47*1	6-1*1	CASRKRTGANQPQHF	1-5*1	GAD65	CD4
T1D-CD4-721						GAD_DM1_103	29/DV5*1	CAASEAGGGADGLTF	45*1	5-1*1	CASSAAGMKWGRSGELF	2-2*1	GAD65	CD4
T1D-CD4-722						GAD_DM1_104	17*1	CATDAGGSGYALNF	41*1	6-5*1	CATSPGWGGDYEQNF	2-7*1	GAD65	CD4
T1D-CD4-723						GAD_DM1_105	16*1	CALGSPESC#GNKLTF	17*1	6-5*1	CATSLGWGGDYEQNF	2-7*1	GAD65	CD4
T1D-CD4-724						GAD_DM1_106	8-1*1	CAVQP*GSSNTG*LIF	37*2	14*1	CASSPRDRVTEAF	1-1*1	GAD65	CD4
T1D-CD4-725						GAD_DM1_107	22*1	CVSGTASKLTF	44*1	5-4*1	CASSPGQGNTIYF	1-3*1	GAD65	CD4
T1D-CD4-726						GAD_DM1_108	29/DV5*1	CAASSS#NYGGSQGNLIF	42*1	3*1	CAWSATGGVWSNQPQHF	1-5*1	GAD65	CD4
T1D-CD4-727						GAD_DM1_109	26-2*1	CILPDDWANGNEKLT	48*1	2*2	CASRKDSSGNTIYF	1-3*2	GAD65	CD4
T1D-CD4-728						GAD_DM1_11	3*1	CAVRDDSGNTPLVF	29*1	6-1*1	CASSSSGRYNEQF	2-1*	GAD65	CD4
T1D-CD4-729						GAD_DM1_110	35*1	CADHVWX#YNKLIF	4*1	2*4	CASRKDSSGNTIYF	1-3*4	GAD65	CD4
T1D-CD4-730						GAD_DM1_111	26-2*1	CAGSCITGNQYF	48*1	2*5	CASRKDSSGNTIYF	1-3*5	GAD65	CD4
T1D-CD4-731						GAD_DM1_112	3*2	CAVRDDSGNTPLVF	29*2	6-1*1	CATSSRGGNNEF	2-1*	GAD65	CD4
T1D-CD4-732						GAD_DM1_113	8-3*2	CAAPKLE#NNLF	36*1	28*1	CASREENSPLHF	1-6*1	GAD65	CD4
T1D-CD4-733						GAD_DM1_114	25*1	CAGTVQGXSSNTGKLIF	37*2	18*1	CASSDRVSGANVLT	2-6*1	GAD65	CD4
T1D-CD4-734						GAD_DM1_115	2*1	CAVLCTTSTIF	3*1	6-1*1	CASSVNGGPTYEQYF	2-7*1	GAD65	CD4
T1D-CD4-735						GAD_DM1_116	13-2*1	CAEPPNSGKDPNF	41*1	1-3*1	CAIRAGTGEYEQYF	2-7*1	GAD65	CD4
T1D-CD4-736						GAD_DM1_119	23/DV6*1	CAANV#GSQGNLIF	42*1	6-1*1	CASSLGTSSYEQYF	2-7*1	GAD65	CD4
T1D-CD4-737						GAD_DM1_12	8-3*2	CAAA#ASGGSYIPTF	6*1	28*1	CASSWSSRETQYF	2-5*1	GAD65	CD4
T1D-CD4-738						GAD_DM1_121	8-2*1	CAVSLMANQAGTALIF	15*1	5-5*1	CASSLTGAGNYGYTF	1-2*1	GAD65	CD4
T1D-CD4-739						GAD_DM1_122	13-1*1	CAASKGRGADGLTF	45*1	15*2	CATSRARSNTGELF	2-2*1	GAD65	CD4
T1D-CD4-740						GAD_DM1_123	13-1*1	CAASKGRGADGLTF	45*1	6-1*01	CASRRGVNTEAFF	1-1*01	GAD65	CD4
T1D-CD4-741						GAD_DM1_125	8-3*2	CAVGTNTNAGKSTF	27*1	19*1	CASSMWTGDEQYF	2-7*1	GAD65	CD4
T1D-CD4-742						GAD_DM1_127	39*1	CAVINTNAGKSTF	27*1	13*1	CASSSLSSYEQYF	2-7*1	GAD65	CD4
T1D-CD4-743						GAD_DM1_128	8-2*1	CVVSDEH#GQKLVF	8*1	5-1*1	CAASGEANYGYAF	1-2*1	GAD65	CD4
T1D-CD4-744						GAD_DM1_129	16*1	CALTQGGSEKLVF	57*1	5-1*1	CASSLAGSRERYF	2-7*1	GAD65	CD4
T1D-CD4-745						GAD_DM1_13	41*1	CAVDPSGSRLTF	58*1	3-1*1	CASSYGASGYNEQF	2-1*	GAD65	CD4
T1D-CD4-746						GAD_DM1_130	22*1	CAVNSGGSNYKLTF	53*1	3*1	CAWSQGLSTEAF	1-1*1	GAD65	CD4
T1D-CD4-747						GAD_DM1_132	8-6*2	CAV#MNYGGSQGNLIF	42*1	7-9*1	CASSLIGGGMGKAEAF	1-1*1	GAD65	CD4
T1D-CD4-748						GAD_DM1_133	25*1	CAGLG#SGGYQKVTF	13*2	6-5*1	CASSYLGTGGVSGANVLTF	2-6*1	GAD65	CD4
T1D-CD4-749						GAD_DM1_134	8-3*2	CAVGARGSSNTGKLIF	37*2	5-6*1	CASSLGGTGPYGYTF	1-2*1	GAD65	CD4
T1D-CD4-750						GAD_DM1_135	13-1*1	CAATGASP##DTGRRALTF	5*1	5-6*1	CASSWQNTIYF	1-3*1	GAD65	CD4
T1D-CD4-751						GAD_DM1_136	8-2*2	CVVSLTGGGADGLTF	45*1	6-5*1	CASRALLSHRVYEQYF	2-7*1	GAD65	CD4
T1D-CD4-752						GAD_DM1_137	26-2*1	CIPHNAGGTSYGKLTF	52*1	7-9*1	CATQTQGNTIF	1-3*1	GAD65	CD4
T1D-CD4-753						GAD_DM1_138	29/DV5*1	CTSVQQA#NTGNQYF	49*1	3-1*1	CASTSTQTGNAGELF	2-2*1	GAD65	CD4
T1D-CD4-754						GAD_DM1_139	8-4*3	CAVRASGYQLSF	2*1	19*1	CASNKGPERTEAF	1-1*1	GAD65	CD4
T1D-CD4-755						GAD_DM1_14	8-2*1	CAVSDPPR#QGGSEKLVF	57*1	29-1*1	CSVVRDPNSNEQFF	2-1*	GAD65	CD4
T1D-CD4-756						GAD_DM1_140	9-2*1	CALGYSSASKIIVF	3*1	28*1	CASSRTGANEKLF	1-4*1	GAD65	CD4
T1D-CD4-757						GAD_DM1_141	27*3	CASSKTSYDKVIF	5*1	29-1*1	CSVGKGGEQF	2-1*1	GAD65	CD4
T1D-CD4-758						GAD_DM1_142	26-1*1	CIARAAPAGYSTLTF	11*1	7-9*1	CASSLAGLATDTQNF	2-3*1	GAD65	CD4
T1D-CD4-759						GAD_DM1_143	41*1	CAVSRMTGNQYF	49*1	2-1*3	CSEGGTAADTQYF	2-3*1	GAD65	CD4
T1D-CD4-760						GAD_DM1_144	13-1*1	CAGRTGRKKLTF	48*1	2-1*3	CRGSPPYGYTF	1-2*1	GAD65	CD4
T1D-CD4-761						GAD_DM1_145	23/DV6*4	CAAIPLT#GNEKLTF	48*1	14*1	CASSQGLNTEAF	1-1*1	GAD65	CD4
T1D-CD4-762						GAD_DM1_147	27*1	CAGWNAGNMLTF	39*1	5-1*1	CASSNYKQYF	2-7*1	GAD65	CD4
T1D-CD4-763						GAD_DM1_149	13-2*1	CAENGRRYNGGSNYKLTF	53*1	6-1*1	CASSEPRGGGEETQYF	2-5*1	GAD65	CD4
T1D-CD4-764						GAD_DM1_15	2*1	CAVEDP##GNTPLVF	29*1	7-8*1	CASRNSGVETQYF	2-5*1	GAD65	CD4
T1D-CD4-765						GAD_DM1_150	5*1	CAEKSDKLIFGTGTRLQVF	34*1	6-5*1	CASSRHPGGGSGSYNSPLHF	1-6*2	GAD65	CD4
T1D-CD4-766						GAD_DM1_151	13-1*1	CAGSKGRGADGLTF	45*1	15*2	CATSRARGNTGELF	2-2*1	GAD65	CD4
T1D-CD4-767						GAD_DM1_152	41*1	CAVKRQGAQKLVF	54*1	6-5*1	CASTLRGGLYEQYF	2-7*1	GAD65	CD4
T1D-CD4-768						GAD_DM1_154	13-2*1	CAENGRRYSGGSNYKLTF	53*1	6-1*1	CASREPWGGGKETQNF	2-5*1	GAD65	CD4
T1D-CD4-769						GAD_DM1_155	2*1	CAVVSGGYNKLIF	4*1	6-2*1	CASSYEGGGADYEQNF	2-7*1	GAD65	CD4
T1D-CD4-770						GAD_DM1_156	3*1	CAVRIDPTSGTYKYIF	4*1	6-6*1	CASSYHPSNKQYF	2-7*1	GAD65	CD4
T1D-CD4-771						GAD_DM1_157	2*1	CAVEGNTDKLIF	34*1	1-3*1	CAISESGAGANVLTF	2-6*1	GAD65	CD4
T1D-CD4-772						GAD_DM1_158	3*1	CALNTGNQVYF	27*1	18*1	CASSPGTHNTEAF	1-1*1	GAD65	CD4
T1D-CD4-773						GAD_DM1_159	26-2*1	CILGDVSNGNEKLTF	48*1	29-1*1	CSVSRDPNTDTQYF	2-3*1	GAD65	CD4
T1D-CD4-774						GAD_DM1_16	9-2*1	CALTPSVRGDKLTF	17*1	2*1	CASRSPGQRIMNTEAF	1-1*1	GAD65	CD4
T1D-CD4-775						GAD_DM1_160	35*1	CAGQPPLQGAQKLVF	54*1	9*1	CASSQAGDTTNEKLF	1-4*1	GAD65	CD4
T1D-CD4-776						GAD_DM1_161	27*1	CGVYNIYLFF	21*1	6-1*1	CASKPQWDSPSSRHF	2-7*1	GAD65	CD4
T1D-CD4-777						GAD_DM1_162	2*1	CAVEDDAAKKHLF	32*2	5-5*1	CSSCLPGAGRDGSPF	1-2*1	GAD65	CD4
T1D-CD4-778						GAD_DM1_164	36/DV7*2	CASRPGANNLF	36*1	18*1	CASSPLRDEQF	2-1*1	GAD65	CD4
T1D-CD4-779						GAD_DM1_165	26-1*1	CIVRSANGNEKLTF	48*1	4-1*1	CASGGTLLNTEAF	1-1*1	GAD65	CD4
T1D-CD4-780						GAD_DM1_167	27*1	CAGD#NSGGSNYKLTF	53*1	2-1*3	CRGRVNRGRPRGYNEEF	2-1*1	GAD65	CD4
T1D-CD4-781						GAD_DM1_168	35*1	CAGHDGQNVF	26*1	19*1	CPTSRFGGGTEAF	1-1*1	GAD65	CD4
T1D-CD4-782						GAD_DM1_169	25*1	CAAEYGNKLVF	47*2	3*1	CAWRRGGGYXQDF	2-7*1	GAD65	CD4
T1D-CD4-783						GAD_DM1_17	26-1*1	CR#NSGGYQKVTF	13*2	19*1	CASSRTLGGRLPF	1-6*1	GAD65	CD4
T1D-CD4-784						GAD_DM1_170	29/DV5*1	CAASAYAGNMLTF	39*1	4-2*1	CASSQVGLAYEQYF	2-7*1	GAD65	CD4
T1D-CD4-785						GAD_DM1_171	17*1	CALDGNALLMF	31*1	2*1	CASETLDGKNIQYF	2-4*1	GAD65	CD4
T1D-CD4-786						GAD_DM1_172	9-2*1	CALRKQGGSEKLVF	57*1	5-4*1	CASSLDLGGGNQETQYF	2-5*1	GAD65	CD4
T1D-CD4-787						GAD_DM1_173	41*1	CAVPRDQGGSEKLVF	57*1	3*5	CAWRRAYEQF	2-1*1	GAD65	CD4
T1D-CD4-788						GAD_DM1_174	13-1*1	CAGRKGRGADGLTF	45*1	15*1	CATRRGRTKTGGLF	2-2*1	GAD65	CD4
T1D-CD4-789						GAD_DM1_175	36/DV7*2	CAPGNEKLTF	48*1	3*1	CAWSRDRRYNSPLHF	1-6*1	GAD65	CD4
T1D-CD4-790						GAD_DM1_176	26-2*1	CILRERNEKLTF	48*1	3-1*1	CASKPQWDSPSSRHF	2-2*1	GAD65	CD4
T1D-CD4-791						GAD_DM1_177	9-2*1	CPRDVITGGGKKIPF	1*1	5-1*1	CARPLGRGRYEQYF	2-7*1	GAD65	CD4
T1D-CD4-792						GAD_DM1_178	41*1	CAVRYSGAGSYQLTF	28*1	7-3*1	CASSYGQDYNEQF	2-1*1	GAD65	CD4
T1D-CD4-793						GAD_DM1_18	3*1	CGTVSGSARELTF	22*1	27*1	CASSSRQDYEQYF	2-7*1	GAD65	CD4
T1D-CD4-794						GAD_DM1_180	25*1	CAG#SGTYKYIF	4*1	19*1	CAISSDRSVRRVLNEQF	2-1*1	GAD65	CD4
T1D-CD4-795						GAD_DM1_181	3*1	CAGRDP#NDYKLSF	2*1	6-2*1	CASGGTSLPXKHF	2-3*1	GAD65	CD4
T1D-CD4-796						GAD_DM1_182	3*1	CAVRDP#NDYKLSF	20*1	6-2*1	CATGRTSITETQYF	2-3*1	GAD65	CD4
T1D-CD4-797						GAD_DM1_183	25*1	CAGSGGYQKVT	13*2	2*1	CASRDPGQRGYATNEKL	1-4*1	GAD65	CD4
T1D-CD4-798						GAD_DM1_184	26-1*1	CIVCADKLIF	34*1	12-3*1	CGNSSRWIREQYF	2-7*1	GAD65	CD4
T1D-CD4-799						GAD_DM1_185	17*1	CATDKNTGKLIF	37*2	2-1*3	CSARGRTNTGELF	2-2*1	GAD65	CD4
T1D-CD4-800						GAD_DM1_186	13-1*1	CAGRKGRGGGGITF	45*1	21-1*1	CASSKGGLAGTHCRRYAVF	2-3*1	GAD65	CD4
T1D-CD4-801						GAD_DM1_187	26-1*1	CIVRGTGGGNKLTF	1*1	2-1*2	CRGEITGDTDF	2-3*1	GAD65	CD4
T1D-CD4-802						GAD_DM1_188	22*1	CAVGRGYNNKYF	21*1	19*1	CASSPSGLLEQYF	2-7*1	GAD65	CD4
T1D-CD4-803						GAD_DM1_189	35*1	CAGQPPLQEAQKLVF	54*1	5-1*1	CARILDRSDQPQHF	1-5*1	GAD65	CD4
T1D-CD4-804						GAD_DM1_19	8-1*1	CAVNMSGGYNKLIF	4*1	24-1*1	CATSDLAGGEQF	2-1*	GAD65	CD4
T1D-CD4-805						GAD_DM1_190	8-6*2	CAVSGTTSGTYKYIF	4*1	7-9*4	CASSPEF	2-1*1	GAD65	CD4
T1D-CD4-806						GAD_DM1_191	9-2*1	CALSDLRSGYSTLTF	11*1	4-1*1	CASARGLAGTGMTEQF	2-1*1	GAD65	CD4
T1D-CD4-807						GAD_DM1_192	8-6*2	CAVSPLR#NTGQKLVF	8*1	19*1	CASSIRTSYGYTF	1-2*1	GAD65	CD4
T1D-CD4-808						GAD_DM1_194	16*1	CALILNPDVGNQYF	49*1	4-1*1	CASGRGLAGTGMTEQF	2-1*1	GAD65	CD4
T1D-CD4-809						GAD_DM1_195	8-2*1	CAVSGTGANSKLTF	56*1	27*1	CATSSPGGGANYGYF	1-2*1	GAD65	CD4
T1D-CD4-810						GAD_DM1_196	26-1*1	CIVRGLGTALIF	15*1	2*1	CASNKGARETQYF	2-5*1	GAD65	CD4
T1D-CD4-811						GAD_DM1_197	1*1	CVVLGGSSASKIIF	3*1	5-4*1	CASSLAPAGYEQYF	2-7*1	GAD65	CD4
T1D-CD4-812						GAD_DM1_198	13-2*1	CAETSNSGDALNF	41*1	1-3*1	CAIKAGTGEYKQNF	2-7*1	GAD65	CD4
T1D-CD4-813						GAD_DM1_199	6*3	CPVEGSSLGGRF	18*1	2-1*7	CSAYLAYNEEF	2-1*1	GAD65	CD4
T1D-CD4-814						GAD_DM1_2	9-2*1	CALRGGAGSYQLTF	28*1	5-4*1	CASSLANGGYEQYF	2-7*1	GAD65	CD4
T1D-CD4-815						GAD_DM1_200	29/DV5*1	CAASLNAGGTSYGKLTF	52*1	6-5*1	CASRRIGRTLN	2-5*1	GAD65	CD4
T1D-CD4-816						GAD_DM1_201	2*1	CAVSGRNSGYSTLTF	11*1	2-1*7	CGGIKPPRGGRVCRKNRPHF	1-5*1	GAD65	CD4
T1D-CD4-817						GAD_DM1_202	26-2*1	CIPTSSSNTGKLIF	37*2	2-1*3	CSARPSGLAGAHTDTQYF	2-3*1	GAD65	CD4
T1D-CD4-818						GAD_DM1_203	8-6*2	CAVSPD#QGGSEKLVF	57*1	3-1*1	CASSQVWREPYF	2-7*1	GAD65	CD4
T1D-CD4-819						GAD_DM1_204	3*1	CAVRDYYVAGKSTF	27*1	6-1*1	CASSVEKAGGSF	2-2*1	GAD65	CD4
T1D-CD4-820						GAD_DM1_205	29/DV5*1	CAASA#GGGNKLTF	1*1	2*1	CASSDRGLYNEQF	2-1*1	GAD65	CD4
T1D-CD4-821						GAD_DM1_206	13-1*1	CSGRRIEYGQNVF	26*1	5-1*1	CASSGTGKNIQYF	2-4*1	GAD65	CD4
T1D-CD4-822						GAD_DM1_207	22*1	CAAPGGP*HQCG#KSTF	27*1	24-1*1	CATSGTSRGQETQNF	2-5*1	GAD65	CD4
T1D-CD4-823						GAD_DM1_208	27*1	CGVYNNLYF	21*1	6-1*1	CASKPQWNSPSSRHF	2-7*1	GAD65	CD4
T1D-CD4-824						GAD_DM1_209	29/DV5*1	CTSVQQVPRISNGNEKLTF	48*1	6-1*1	CASSIDLNTEAF	1-1*1	GAD65	CD4
T1D-CD4-825						GAD_DM1_21	25*1	CAATNTGNQYF	49*1	5-8*1	CAISINYGYTF	1-2*1	GAD65	CD4
T1D-CD4-826						GAD_DM1_210	8-4*1	CAVSATPLGAQKLVF	54*1	28*1	CASSLVSGQGPSNTEAF	1-1*1	GAD65	CD4
T1D-CD4-827						GAD_DM1_211	26-1*1	CIATPGSARRLTF	22*1	5-1*1	CARGLGGGGVRVAFF	1-1*1	GAD65	CD4
T1D-CD4-828						GAD_DM1_212	13-1*1	CAARKGRGADGLTF	45*1	21-1*1	CISVPAAKGGLAGTHCRRYADF	2-3*1	GAD65	CD4
T1D-CD4-829						GAD_DM1_213	4*1	CLVGD*GGXXIPT	6*1	28*1	CASSLVWGSGANVLTF	2-6*1	GAD65	CD4
T1D-CD4-830						GAD_DM1_214	13-2*1	CAENGLRDGKLVF	47*1	2*1	CASSDSSYNSPLHF	1-6*2	GAD65	CD4
T1D-CD4-831						GAD_DM1_215	13-1*1	CAERINRNKPCF	27*1	5-1*1	CASSLGGVGAPSEGYPF	1-2*1	GAD65	CD4
T1D-CD4-832						GAD_DM1_217	36/DV7*2	CAVETYNNNDMRFF	43*1	18*1	CASSPTNTGELF	2-2*1	GAD65	CD4
T1D-CD4-833						GAD_DM1_218	17*01	CATGRTSSNTGKLIF	37*02	6-2*01	CASGGTSITDTQXF	2-3*01	GAD65	CD4
T1D-CD4-834						GAD_DM1_219	29/DV5*1	CTSVQPGPETGANNLF	36*1	2*1	CASRGLATGTGELF	2-2*1	GAD65	CD4
T1D-CD4-835						GAD_DM1_22	8-3*2	CAVAPMDSSYKLIF	12*1	28*1	CASIREENSPLHF	1-6*1	GAD65	CD4
T1D-CD4-836						GAD_DM1_23	16*1	CALSG##GNTPLVF	29*1	6-1*1	CASSDDNTGKLF	2-2*1	GAD65	CD4
T1D-CD4-837						GAD_DM1_25	12-1*2	CVVIRNNNARLMF	31*1	6-1*1	CASSDDNTGELF	2-2*1	GAD65	CD4
T1D-CD4-838						GAD_DM1_27	36/DV7*2	CAVSNAGNMLTF	39*1	2*1	CASSPIPSSGSNEQF	2-1*1	GAD65	CD4
T1D-CD4-839						GAD_DM1_29	8-6*2	CAVVGSASKIIF	3*1	7-9*1	CASTWGADQPQHF	1-5*1	GAD65	CD4
T1D-CD4-840						GAD_DM1_3	22*1	CAVLS#GAGSYQLTF	28*1	2-1*1	CSARDRGRGAF	1-1*1	GAD65	CD4
T1D-CD4-841						GAD_DM1_30	9-2*1	CALSDRNNAGNMLTF	39*1	2-1*1	CSARVRDRGLGANVLTF	2-6*1	GAD65	CD4
T1D-CD4-842						GAD_DM1_31	8-2*1	CAVSVSSGGSNYKLTF	53*1	10-3*1	CAILAGTGDTQNF	2-3*1	GAD65	CD4
T1D-CD4-843						GAD_DM1_32	3*1	CAVRDP#NDYKLSF	2*1	6-2*1	CASGGTSITDTQYF	2-3*1	GAD65	CD4
T1D-CD4-844						GAD_DM1_33	8-6*2	CAVIG#GNTPLVF	29*1	12-3*1	CASRGTSYQETQYF	2-5*1	GAD65	CD4
T1D-CD4-845						GAD_DM1_34	2*1	CAVGRSSASKIIF	3*1	6-1*1	CASRVREVHQPQHF	1-5*1	GAD65	CD4
T1D-CD4-846						GAD_DM1_35	8-1*1	CAVNRYSSASKIIF	3*1	2*1	CASSEGNRPGANVLTF	2-6*1	GAD65	CD4
T1D-CD4-847						GAD_DM1_37	16*1	CALSRGADKIIF	3*1	11-2*1	CASSLNSRNEQFF	2-1*1	GAD65	CD4
T1D-CD4-848						GAD_DM1_38	22*1	CASWFGNTEKLTF	48*1	27*1	CASSLVPSGNTEAF	1-1*1	GAD65	CD4
T1D-CD4-849						GAD_DM1_39	3*1	CAVSGSSNSNSGYALNF	41*1	3-1*1	CASSPYLLQVYEQYF	2-7*1	GAD65	CD4
T1D-CD4-850						GAD_DM1_4	3*1	CAVRGDNTNAGKSTF	27*1	29-1*1	CSVGLAGRYNEQF	2-1*	GAD65	CD4
T1D-CD4-851						GAD_DM1_40	17*1	CATDRDDKIIF	3*1	4-2*1	CASSQALAGGHRADTQYF	2-3*1	GAD65	CD4
T1D-CD4-852						GAD_DM1_41	8-3*2	CAVGA#GGYQKVTF	13*2	19*1	CASSQRDRRNEQF	2-1*1	GAD65	CD4
T1D-CD4-853						GAD_DM1_42	8-3*2	CAVGRGRLYNNKYF	21*1	14*1	CASSQTDTQYF	2-3*1	GAD65	CD4
T1D-CD4-854						GAD_DM1_43	8-3*2	CAVGGGGYQKVTF	13*2	2-1*3	CSAPGTGDTSGANVLTF	2-6*1	GAD65	CD4
T1D-CD4-855						GAD_DM1_44	29/DV5*1	CASQPGDSAVYFCAARRNNANMLTF	39*1	25-1*1	CASSDLAGGPTQFF	2-3*1	GAD65	CD4
T1D-CD4-856						GAD_DM1_45	8-4*3	CAVR*EEGNEKLTF	48*1	10-3*1	CAISANRGGQPQHF	1-5*1	GAD65	CD4
T1D-CD4-857						GAD_DM1_46	26-1*1	CIVRAPSNDYKLSF	2*1	12-3*1	CARRKSRGNNTGEMF	2-2*1	GAD65	CD4
T1D-CD4-858						GAD_DM1_47	17*1	CATGRGTSYDKVIF	5*1	14*1	CASSRLINPILQCAVF	2-1*1	GAD65	CD4
T1D-CD4-859						GAD_DM1_48	13-2*1	CAENGRRDSGGSNYKMTF	53*1	6-1*1	CASSEPRGGGEETQNF	2-5*1	GAD65	CD4
T1D-CD4-860						GAD_DM1_49	41*1	CAVRSRGSQGNLIF	42*1	27*1	CASSLGMGGYEQYF	2-7*1	GAD65	CD4
T1D-CD4-861						GAD_DM1_5	26-1*1	CIVRVD#YGNKLVF	47*2	10-3*1	CAISEGGGLYGYPF	1-2*1	GAD65	CD4
T1D-CD4-862						GAD_DM1_50	9-2*1	CALRKQGAQKLV	54*1	5-4*1	CASSPTGQPGNEKLF	1-4*1	GAD65	CD4
T1D-CD4-863						GAD_DM1_51	36/DV7*2	CAVELRGSNYKLIF	53*1	6-2*1	CASSYPGPGGGGYTF	1-2*1	GAD65	CD4
T1D-CD4-864						GAD_DM1_52	8-3*2	CAVGGRGGYQKVTF	13*2	6-5*1	CASSYRQDRGGSPLHF	1-6*1	GAD65	CD4
T1D-CD4-865						GAD_DM1_53	8-6*2	CAANGNEKLTF	48*1	6-6*1	CASSYSGDYEQYF	2-7*1	GAD65	CD4
T1D-CD4-866						GAD_DM1_54	24*1	CAITWNAGNMLTF	39*1	4-1*1	CASSQDLKTSGSRALTRNEQF	2-1*1	GAD65	CD4
T1D-CD4-867						GAD_DM1_55	29/DV5*1	CAATNYGGSQGNLIF	42*1	19*1	CASSMGTAESGEQYF	2-7*1	GAD65	CD4
T1D-CD4-868						GAD_DM1_57	26-2*1	CILRDVSNGNEKLTF	48*1	29-1*1	CSVSRDPNTDTQNF	2-3*1	GAD65	CD4
T1D-CD4-869						GAD_DM1_58	41*1	CAPLRTSDKLIF	34*1	5-8*1	CASSPGTAGNTIYF	1-3*1	GAD65	CD4
T1D-CD4-870						GAD_DM1_6	26-1*1	CIVRGSTGGKTIF	9*1	2*1	CASSAAGMKWGRSGELF	2-2*1	GAD65	CD4
T1D-CD4-871						GAD_DM1_60	12-1*1	CVVV#SGNTPLVF	29*1	1-3*1	CAIRAGTGEYEQY	2-7*1	GAD65	CD4
T1D-CD4-872						GAD_DM1_61	25*1	CAASARNQGGEVIF	23*1	2*3	CASRKDSSGNTIYF	1-3*3	GAD65	CD4
T1D-CD4-873						GAD_DM1_62	3*2	CGLGSARGLLF	22*2	27*2	CASSSRQDYEQYF	2-7*2	GAD65	CD4
T1D-CD4-874						GAD_DM1_63	3*3	CFFVGSARQLF	22*3	27*3	CASSSRQDYEQYF	2-7*3	GAD65	CD4
T1D-CD4-875						GAD_DM1_65	9-2*1	CALSDRNNAGNMLTF	39*1	2-1*3	CSDRENGGRNEDF	2-1*1	GAD65	CD4
T1D-CD4-876						GAD_DM1_66	9-2*1	CALSDRNNAGNMLTF	39*1	2-1*3	CGARDNRGGNEQF	2-1*1	GAD65	CD4
T1D-CD4-877						GAD_DM1_67	25*1	CAGSGGYQKVTF	13*2	1-3*1	CAIRAGTGEYEQF	2-7*1	GAD65	CD4
T1D-CD4-878						GAD_DM1_68	25*4	CAGSGGYQKVTF	13*5	6-2*1	CASKGTVYNEQF	2-1*1	GAD65	CD4
T1D-CD4-879						GAD_DM1_69	29/DV5*1	CGGSGGSNYKLTF	53*1	6-1*1	CASRRGTNTEAF	1-1*1	GAD65	CD4
T1D-CD4-880						GAD_DM1_7	17*1	CATITS#IKAAGNKLTF	17*1	6-1*1	CASSEANSGGSDTQYF	2-3*1	GAD65	CD4
T1D-CD4-881						GAD_DM1_70	29/DV5*1	CA#GTYKYIF	4*1	6-6*1	CASSRPGVRVNTEAF	1-1*1	GAD65	CD4
T1D-CD4-882						GAD_DM1_72	22*1	CAATSGNTPLVF	29*1	7-6*1	CASSPGGGAGYTF	1-2*1	GAD65	CD4
T1D-CD4-883						GAD_DM1_73	2*1	CAVEGHSWQAGTALIF	15*1	5-4*1	CASSLGQLLTGELF	2-2*1	GAD65	CD4
T1D-CD4-884						GAD_DM1_74	8-6*2	CAVSDRGNKLVF	47*2	2-1*1	CSAMRVENTEAF	1-1*1	GAD65	CD4
T1D-CD4-885						GAD_DM1_75	29/DV5*1	CAAR#GNQYF	49*1	3-1*1	CASSQEAGMNTEAF	1-1*1	GAD65	CD4
T1D-CD4-886						GAD_DM1_76	8-2*1	CAVSDPPPGEKLTAGGNS#F	24*1	18*1	CASSRTSPGQANEQYF	2-7*1	GAD65	CD4
T1D-CD4-887						GAD_DM1_77	8-4*3	CAVTSDTGRRALTF	5*1	19*1	CASTRTGVSTEAF	1-1*1	GAD65	CD4
T1D-CD4-888						GAD_DM1_78	5*1	CSENPGGGRKVTF	13*2	12-3*1	CASSWTDNSPLHF	1-6*2	GAD65	CD4
T1D-CD4-889						GAD_DM1_79	24*1	CA*#DYKLSF	2*1	2-1*1	CSANRGISYNEQF	2-1*1	GAD65	CD4
T1D-CD4-890						GAD_DM1_8	29/DV5*1	CAASARSAGNMLTF	39*1	2*1	CASSEAVRGRGAGELF	2-2*1	GAD65	CD4
T1D-CD4-891						GAD_DM1_80	12-3*1	CAMSASGGSNYKLTF	53*1	12-3*1	CASSLTDRVHGYTF	1-2*1	GAD65	CD4
T1D-CD4-892						GAD_DM1_81	8-6*2	CAVRSQGAQKLVF	54*1	18*1	CASSSGTNTGELF	2-2*1	GAD65	CD4
T1D-CD4-893						GAD_DM1_82	4*1	CLVGDV*HP#GGGADGLTF	45*1	2-1*2	CRGSPPYGYPF	1-2*1	GAD65	CD4
T1D-CD4-894						GAD_DM1_83	8-6*1	CAVTPTG#SGGYNKLIF	4*1	6-1*1	CASSGSPPSLAEASDEEF	2-1*1	GAD65	CD4
T1D-CD4-895						GAD_DM1_84	9-2*1	CALSGENNAGDMLTF	39*1	2-1*3	CSARVRDRGLGAHLLIF	2-6*1	GAD65	CD4
T1D-CD4-896						GAD_DM1_85	29/DV5*2	CAENGGRNYEGRF	53*1	6-1*1	CASSEPRGGGQETQY	2-5*1	GAD65	CD4
T1D-CD4-897						GAD_DM1_86	3*1	CAVRDRTYNTDKLIF	34*1	7-8*1	CASSARTSGRGLGDTQY	2-3*1	GAD65	CD4
T1D-CD4-898						GAD_DM1_87	9-2*1	CAGETSSSCLSFF	58*1	4-2*1	CASSQVAPQVDTQY	2-3*1	GAD65	CD4
T1D-CD4-899						GAD_DM1_88	13-1*1	CAGSKGRGADGLTF	45*1	15*2	CATEQGRSKDGG	2-2*1	GAD65	CD4
T1D-CD4-900						GAD_DM1_89	8-3*2	CAVGAKQAGTALIF	15*1	5-6*1	CASSPDNNYGYT	1-2*1	GAD65	CD4
T1D-CD4-901						GAD_DM1_9	8-2*1	CAVS#TGGKTIF	9*1	6-1*1	CASSEGGAGRKRNYGYTF	1-2*1	GAD65	CD4
T1D-CD4-902						GAD_DM1_90	29/DV5*1	CAAGSSEL*#GSQGNLIF	42*1	2*1	CASRGGQNTGELF	2-2*1	GAD65	CD4
T1D-CD4-903						GAD_DM1_91	29/DV5*1	CAASGGSNYKLTF	53*1	6-1*1	CASRRGVNTEAF	1-1*1	GAD65	CD4
T1D-CD4-904						GAD_DM1_92	12-1*1	CGVVRKETPFF	29*1	1-3*1	CAIKAGTGEYEQYF	2-7*1	GAD65	CD4
T1D-CD4-905						GAD_DM1_93	24*1	CA#IQGAQKLVF	54*1	2-1*1	CSALGQSYNQPQHF	1-5*1	GAD65	CD4
T1D-CD4-906						GAD_DM1_94	9-2*1	CALSVVGPQLGGTSYGKLTF	52*1	2-1*1	CSARAWAGNQPQHF	1-5*1	GAD65	CD4
T1D-CD4-907						GAD_DM1_95	23/DV6*1	CAAKL#GNKLTF	17*1	2*1	CASSESSGGLYEQYF	2-7*1	GAD65	CD4
T1D-CD4-908						GAD_DM1_96	16*1	CALSGPG#NNLF	36*1	5-1*1	CASRLAGGYNQPQPF	1-5*1	GAD65	CD4
T1D-CD4-909						GAD_DM1_97	16*1	CALSGPGANNLF	36*1	5-1*1	CASSLAGGYNQPQHF	1-5*1	GAD65	CD4
T1D-CD4-910						GAD_DM1_98	8-6*2	CAVSVSSNYKLTF	53*1	7-9*1	CASSLAMGGGQPQHF	1-5*1	GAD65	CD4
T1D-CD4-911						GAD_DM1_99	24*1	CAPIRGGGGADGLTF	45*1	18*1	CARSLIAGSTDTQYF	2-3*1	GAD65	CD4
T1D-CD4-912						GAD_DM2_1	17*01	CATEKSVSGGSNYKLTF	53*01	4-1*01	CASSQDRLVDRDQPQHF	1-5*01	GAD65/GAD557I	CD4
T1D-CD4-913						GAD_DM2_10	17*01	CATAAQGAQKLVF	54*01	6-5*01	CASKPGQGGQPQHF	1-5*01	GAD65	CD4
T1D-CD4-914						GAD_DM2_100	41*01	CAVRFGNQFYF	49*01	18*01	CASSNGLNTEAFF	1-1*01	GAD65	CD4
T1D-CD4-915						GAD_DM2_101	17*01	CATAPLNTGGFKTIF	9*01	28*01	CASSRPVFTGTKGGYTF	1-2*01	GAD65	CD4
T1D-CD4-916						GAD_DM2_103	13-1*01	#FNKFYF	21*01	20-1*01	CSASRSSGANVLTF	2-6*0	GAD65	CD4
T1D-CD4-917						GAD_DM2_11	8-2*01	CVVTRTGPTSYDKVIF	50*01	6-1*01	CASRARQGQETQYF	2-5*01	GAD65	CD4
T1D-CD4-918						GAD_DM2_12	8-2*01	CAVSENQGAQKLVF	54*01	6-2*01	CASSDPAGGDTEAFF	1-1*01	GAD65	CD4
T1D-CD4-919						GAD_DM2_13	25*01	CAGLNRSQGNLIF	42*01	7-9*01	CASSLAVGRETQYF	2-5*01	GAD65	CD4
T1D-CD4-920						GAD_DM2_14	8-3*01	CAVSAGGDKLIF	34*01	28*01	CASSLLLMNTEAFF	1-1*01	GAD65	CD4
T1D-CD4-921						GAD_DM2_15	29/DV5*01	CAASVGGSNYKLTF	53*01	18*01	CASSPSRTGNTEAFF	1-1*01	GAD65	CD4
T1D-CD4-922						GAD_DM2_16	8-2*01	CAVSGGADGLTF	45*01	3-1*01	CASSQEFGRGQTQYF	2-5*01	GAD65	CD4
T1D-CD4-923						GAD_DM2_17	29/DV5*01	CAASGNNNARLMF	31*01	4-2*01	CASSQNHGIETQYF	2-5*01	GAD65	CD4
T1D-CD4-924						GAD_DM2_18	9-2*01	CALSARGAGSYQLTF	28*01	4-1*01	CASSQTQGHGYTF	1-2*01	GAD65	CD4
T1D-CD4-925						GAD_DM2_19	29/DV5*01	CAASA##GGSEKLVF	57*01	2*01	CASYTGELFF	2-2*01	GAD65	CD4
T1D-CD4-926						GAD_DM2_2	22*01	CAVNTGNQFYF	49*01	7-9*01	CASSLLMAAGYTF	1-2*01	GAD65/GAD557I	CD4
T1D-CD4-927						GAD_DM2_20	8-3*01	CAVGAEVNSDMRF	43*01	20-1*02	CSARSDGYGYTF	1-2*01	GAD65	CD4
T1D-CD4-928						GAD_DM2_21	29/DV5*01	CAARGSTLGRLYF	18*01	7-3*05	CAARGSTLGRLFF	2-5*01	GAD65	CD4
T1D-CD4-929						GAD_DM2_22	29/DV5*01	CAASPQTGANNLFF	36*01	18*01	CASSPAGEKLFF	1-4*01	GAD65	CD4
T1D-CD4-930						GAD_DM2_23	8-6*01	CAVTFTGGGNKLTF	10*01	12-3*01	CASRLGTSGKTLYF	1-3*01	GAD65	CD4
T1D-CD4-931						GAD_DM2_24	26-1*01	CIVRRSNSGYALNF	41*01	11-2*01	CASGSLGGGQWNEQFF	2-1*01	GAD65	CD4
T1D-CD4-932						GAD_DM2_25	26-1*01	CIVRMFRTLEI#KLTF	48*01	28*01	CASRGQGRVGGGYTF	1-2*01	GAD65	CD4
T1D-CD4-933						GAD_DM2_26	17*01	CATDAHSGNTPLVF	29*01	27*01	CASRKKTEAFF	1-1*01	GAD65	CD4
T1D-CD4-934						GAD_DM2_27	23/DV6*01	CAPRGSQGNLIF	42*01	27*01	CASSLLRGTGELFF	2-2*01	GAD65	CD4
T1D-CD4-935						GAD_DM2_28	1-1*01	CALSGGYNKLIF	4*01	4-2*01	CASSQSGETQYF	2-5*01	GAD65	CD4
T1D-CD4-936						GAD_DM2_29	20*01	CAVGSGGGADRLTF	45*01	3-1*01	CASSQSVSGYTF	1-2*01	GAD65	CD4
T1D-CD4-937						GAD_DM2_3	22*01	CAVKGNTPLVF	29*01	6-5*01	CASSYREGGGYTF	1-2*01	GAD65/GAD557I	CD4
T1D-CD4-938						GAD_DM2_30	8-4*01	CAVRSRISSGSARQLTF	22*01	28*01	CASSRNPGGYTDTQYF	2-3*01	GAD65	CD4
T1D-CD4-939						GAD_DM2_31	26-2*01	CILRDVLSSGTYKYIF	40*01	11-2*01	CASSTIRGRPSYEQYF	2-7*01	GAD65	CD4
T1D-CD4-940						GAD_DM2_32	8-4*01	CAVSRNDYKLSF	20*01	12-3*01	CASTQPTRGGGANVLTF	NR	GAD65	CD4
T1D-CD4-941						GAD_DM2_33	13-2*01	CAEGAYSGYSPLTF	11*01	28*01	CASLGGTRGYNEQFF	2-1*01	GAD65	CD4
T1D-CD4-942						GAD_DM2_34	9-2*01	CFPPTYKYIF	40*01	20-1*01	CSAREAEAFF	1-1*01	GAD65	CD4
T1D-CD4-943						GAD_DM2_36	29/DV5*01	CAARGSTLGRLYF	18*01	7-3*05	CASSPLGTPEQETQNF	2-5*01	GAD65	CD4
T1D-CD4-944						GAD_DM2_37	8-6*01	CAVTFTGGGNKLTF	10*01	12-3*01	CASAFTGGENESSF	1-3*01	GAD65	CD4
T1D-CD4-945						GAD_DM2_38	41*01	CSPGRKLTF	61*01	7-2*01	CASSLQLGSNQPQHF	1-5*01	GAD65	CD4
T1D-CD4-946						GAD_DM2_39	8-4*01	CVVSDGRSQGNLIF	42*01	2*01	CASRPKRGGLPPGLFF	2-2*01	GAD65	CD4
T1D-CD4-947						GAD_DM2_40	9-2*01	CALGTAGGYQKVTF	13*01	7-2*01	CASSFQGSAYEQYF	2-7*01	GAD65	CD4
T1D-CD4-948						GAD_DM2_41	9-2*01	CALSPSSGGSYIPTF	6*01	3-1*01	CASSGEGRLPPYNEQFF	2-1*01	GAD65	CD4
T1D-CD4-949						GAD_DM2_42	8-3*01	CAVGARAAGNKLTF	17*01	7-2*01	CASSLTSGTGGETQYF	2-5*01	GAD65	CD4
T1D-CD4-950						GAD_DM2_43	26-1*01	CIVRMFRTLEM#KLTF	48*01	28*01	CATRGQGRVGGGYTF	1-2*01	GAD65	CD4
T1D-CD4-951						GAD_DM2_44	23/DV6*03	CSPRGSQGNLIF	42*01	27*01	CASSLLSGTGELFF	2-2*01	GAD65	CD4
T1D-CD4-952						GAD_DM2_45	8-3*01	CAAFYGNNRLAF	7*01	19*01	CASPEPGREGGYGYPF	1-2*01	GAD65	CD4
T1D-CD4-953						GAD_DM2_46	29/DV5*01	CAANNYGGSQGNLIF	42*01	18*01	CASPPKFCGSGEQKF	2-7*01	GAD65	CD4
T1D-CD4-954						GAD_DM2_47	29/DV5*01	CAASYSGGSNYKLTF	53*01	5-4*01	CASSLVAADTQYF	2-3*01	GAD65	CD4
T1D-CD4-955						GAD_DM2_48	29/DV5*01	CAASARNAGNMLTF	39*01	6-2*01	CASSYRGRRGPHHF	1-5*01	GAD65	CD4
T1D-CD4-956						GAD_DM2_5	29/DV5*01	CAAPGGSNYKLTF	53*01	10-3*01	CAARLAGSTDTQYF	2-3*01	GAD65/GAD557I	CD4
T1D-CD4-957						GAD_DM2_50	8-1*01	CAAKRSGAANKLF	9*01	6-2*01	CATSTSEGIGTEAFF	1-1*01	GAD65	CD4
T1D-CD4-958						GAD_DM2_51	26-1*01	CIAGGSNSGYALGF	41*01	11-2*01	CASSPLGGGQGNERFF	2-1*01	GAD65	CD4
T1D-CD4-959						GAD_DM2_52	29/DV5*01	CAASGGAGTYKYIF	40*01	7-2*01	CASSLMGGGGASTPYF	2-5*01	GAD65	CD4
T1D-CD4-960						GAD_DM2_53	8-2*01	CVVSADRGNYKLTF	53*01	18*01	CASSPQTGTGGKTYEQYF	2-7*01	GAD65	CD4
T1D-CD4-961						GAD_DM2_54	26-1*01	CIVSVAGDMRF	43*01	11-2*01	CATSKMDGRPSELDF	2-7*01	GAD65	CD4
T1D-CD4-962						GAD_DM2_55	12-1*01	CVVDWRGSASKIIF	3*01	6-1*01	CASSEAGVGGLEEQFF	2-1*01	GAD65	CD4
T1D-CD4-963						GAD_DM2_56	9-2*01	CALINILTGGGNKLTF	10*01	3-1*01	CASSQEAGAAYEQYF	2-7*01	GAD65	CD4
T1D-CD4-964						GAD_DM2_57	36/DV7*01	CAFYQGGAEKLVF	57*01	18*01	CASSPTLENTGELFF	2-2*01	GAD65	CD4
T1D-CD4-965						GAD_DM2_58	9-2*01	CPLSASGGSNYEKLFF	52*01	5-1*01	CASSLNQGRTDTQYF	2-3*01	GAD65	CD4
T1D-CD4-966						GAD_DM2_59	25*01	CAEGDYKLSF	20*01	28*01	CASRKTSGETDTQYF	2-3*01	GAD65	CD4
T1D-CD4-967						GAD_DM2_6	8-6*01	CAVSVF#QGGSEKLVF	57*01	4-1*01	CASGQAFSLGRKKYEQYF	2-7*01	GAD65/GAD557I	CD4
T1D-CD4-968						GAD_DM2_60	35*01	CAGQRDKKTSYDKVIF	50*01	4-1*01	CASGQDIGEASGNTIYF	1-3*01	GAD65	CD4
T1D-CD4-969						GAD_DM2_61	29/DV5*01	CAARAYARLMF	31*01	3-1*01	CASRSAPSPGARYGYTF	1-2*01	GAD65	CD4
T1D-CD4-970						GAD_DM2_62	29/DV5*01	CAASD#DYKLSF	20*01	10-3*01	CAIKGSGAGYEQYF	2-7*01	GAD65	CD4
T1D-CD4-971						GAD_DM2_63	29/DV5*01	CAASALGGSTLGRLYF	18*01	20-1*04	CRARDHGGSHSWYEEQFF	2-1*01	GAD65	CD4
T1D-CD4-972						GAD_DM2_64	8-4*01	CAVSV*GYSSASKIIF	3*01	20-1*01	CSARKSGSGYSYEQYF	2-7*01	GAD65	CD4
T1D-CD4-973						GAD_DM2_65	29/DV5*01	CAAKKTSGSRLTF	58*01	5-3*01	CATRLGLGTGELFF	2-2*01	GAD65	CD4
T1D-CD4-974						GAD_DM2_66	29/DV5*01	CAASGFGQNFVF	26*01	6-2*01	CATSPGGRKGKLFF	1-4*01	GAD65	CD4
T1D-CD4-975						GAD_DM2_67	26-1*01	CIVRVGGIFTGTASKLTF	44*01	4-1*01	CASGQVLARKIGHYEQYF	2-7*01	GAD65	CD4
T1D-CD4-976						GAD_DM2_68	41*01	CAA#*ETSGSRLTF	58*01	7-9*01	CASSPRLAGSNTGELFF	2-2*01	GAD65	CD4
T1D-CD4-977						GAD_DM2_69	29/DV5*01	CVCPR#GANSKLTF	56*01	4-1*01	CASREGGGXATLYF	2-5*01	GAD65	CD4
T1D-CD4-978						GAD_DM2_70	8-2*01	CVVSPTSNTGKLIF	37*02	6-5*01	CASSYQPVASYNEQFF	2-1*01	GAD65	CD4
T1D-CD4-979						GAD_DM2_71	13-1*01	CAGRSGGNEKLTF	48*01	5-5*01	CASSLTGQGGYGYPF	1-2*01	GAD65	CD4
T1D-CD4-980						GAD_DM2_72	39*01	CAGDIQTSYDKVIF	50*01	11-3*01	CASSLRRGLAQYF	2-3*01	GAD65	CD4
T1D-CD4-981						GAD_DM2_73	4*01	CLVARAYNQGGKLIF	23*01	7-2*01	CASSPRGPSSYEQYF	2-7*01	GAD65	CD4
T1D-CD4-982						GAD_DM2_74	26-1*01	CIVRVEYNNARLMF	31*01	18*01	CASSPSGQPAGNTIYF	1-3*01	GAD65	CD4
T1D-CD4-983						GAD_DM2_75	8-4*01	CAVNGGSGYALNF	41*01	30*02	CAWSRATDYGYTF	1-2*01	GAD65	CD4
T1D-CD4-984						GAD_DM2_76	8-3*02	CAVGAGNFNKFYF	21*01	27*01	CASSPRQGVSTEAFF	1-1*01	GAD65	CD4
T1D-CD4-985						GAD_DM2_77	26-2*01	CILRDVWSNFGNEKLTF	48*01	9*01	CASSVGQGVFDGYTF	1-2*01	GAD65	CD4
T1D-CD4-986						GAD_DM2_78	29/DV5*01	CAASASGNQFYF	49*01	24-1*01	CATSDRTVPTGELFF	2-2*01	GAD65	CD4
T1D-CD4-987						GAD_DM2_79	9-2*01	CALSLHQGAQKLVF	54*01	7-9*01	CASSLWGTGVSGELFF	2-2*01	GAD65	CD4
T1D-CD4-988						GAD_DM2_80	26-2*01	CILRVGFGNEKLTF	48*01	20-1*01	CSGEAPSPDTQYF	2-3*01	GAD65	CD4
T1D-CD4-989						GAD_DM2_81	29/DV5*01	CAADDAYSGAGSYQLTF	28*01	5-5*01	CASSLVGGNEQFF	2-1*01	GAD65	CD4
T1D-CD4-990						GAD_DM2_82	24*01	CAFTTSGTYKYIF	40*01	7-6*01	CASSQWGEQFF	2-1*01	GAD65	CD4
T1D-CD4-991						GAD_DM2_83	9-2*01	CALRDPDSIGWGKLQF	24*02	7-2*01	CASSSGGNTIFF	1-3*01	GAD65	CD4
T1D-CD4-992						GAD_DM2_84	8-2*01	CAVSRNDYKLSF	20*01	7-3*01	CASSLPFSGANVLTF	2-6*01	GAD65	CD4
T1D-CD4-993						GAD_DM2_85	40*01	CLLGALLNFGNEKLTF	48*01	20-1*01	CRARRVYGGRKGDTQYF	2-3*01	GAD65	CD4
T1D-CD4-994						GAD_DM2_87	1-1*01	CAVTL#GKSTF	27*01	10-3*01	CAIHPTGEDNEKLFF	1-4*01	GAD65	CD4
T1D-CD4-995						GAD_DM2_88	1-1*01	CAVRDPLP#AAGNKLTF	17*01	6-2*01	CATKHSTYEQYF	2-7*01	GAD65	CD4
T1D-CD4-996						GAD_DM2_89	9-2*01	CALSDQRGKLLF	24*02	27*01	CASSRGGGTGELFF	2-2*01	GAD65	CD4
T1D-CD4-997						GAD_DM2_90	4*01	CLVGGYTGGFKTIF	9*01	3-1*01	CASSQMTAYEQYF	2-7*01	GAD65	CD4
T1D-CD4-998						GAD_DM2_91	12-1*01	CVGPQAGTALIF	15*01	2*01	CASQRTVNTEAFF	1-1*01	GAD65	CD4
T1D-CD4-999						GAD_DM2_92	8-2*01	CAVSESQAGTALIF	15*01	5-4*01	CASSLGAGSGREKLFF	1-4*01	GAD65	CD4
T1D-CD4-1000						GAD_DM2_93	23/DV6*01	CAASMEGSARQLTF	22*01	18*01	CASSRGTEAFF	1-1*01	GAD65	CD4
T1D-CD4-1001						GAD_DM2_94	3*01	CAVRDIAS*#ARQLTF	22*01	20-1*01	CRGPQKDNEQFF	2-1*01	GAD65	CD4
T1D-CD4-1002						GAD_DM2_95	8-2*01	CAVRSRISSGSARL#TF	22*01	28*01	CATSRNPGGYTDTQYF	2-3*01	GAD65	CD4
T1D-CD4-1003						GAD_DM2_96	8-2*01	CAVRGRIGDDKIIF	30*01	5-4*01	CASSLLPTAHEQYF	2-7*01	GAD65	CD4
T1D-CD4-1004						GAD_DM2_97	9-2*01	CALRSSASKIIF	3*01	6-2*01	CASSYSGGGGGETQYF	2-5*01	GAD65	CD4
T1D-CD4-1005						GAD_DM2_98	25*01	CAVKGYSTLTF	11*01	4-1*01	CARGEGTGDETQYF	2-5*01	GAD65	CD4
T1D-CD4-1006						GAD_DM2_99	21*01	CAVRASDNARLLF	31*01	4-1*01	CASGPRTVNQPQHF	1-5*01	GAD65	CD4
T1D-CD4-1007						GAD_DM3_10	8-3*01	CAVGGILTGGGNKLTF	10*01	20-1*02	CSARVTSLETQYF	2-5*01	GAD65	CD4
T1D-CD4-1008						GAD_DM3_11	9-2*01	CALSDRNTDKLIF	34*01	28*01	CASSFRGQRGETQYF	2-5*01	GAD65	CD4
T1D-CD4-1009						GAD_DM3_12	22*01	CAVDENSGGGADGLTF	45*01	5-6*01	CASSLAPDTEAFF	1-1*01	GAD65	CD4
T1D-CD4-1010						GAD_DM3_13	26-1*01	CIVRQVYNDYKLSF	20*01	28*01	CASSRSGGTGGLFF	2-2*01	GAD65	CD4
T1D-CD4-1011						GAD_DM3_14	29/DV5*01	CAASSSNTGTASKLTF	44*01	28*01	CATYMNYGYTF	1-2*01	GAD65	CD4
T1D-CD4-1012						GAD_DM3_15	12-1*01	CVVIKTGANNLFF	36*01	29-1*01	CSVEGGSSYEQYF	2-7*01	GAD65	CD4
T1D-CD4-1013						GAD_DM3_16	29/DV5*02	CAASARNLLQQVDI#	50*02	6-5*01	CASTKSRGFGTEAFF	1-1*01	GAD65	CD4
T1D-CD4-1014						GAD_DM3_17	26-1*01	CIVRDNNAGNMLTF	39*01	28*01	CASSTGSANYGYTF	1-2*01	GAD65	CD4
T1D-CD4-1015						GAD_DM3_18	13-1*01	CAARIMNDMRF	43*01	12-3*01	CASSLRGGIYEQYF	2-7*01	GAD65	CD4
T1D-CD4-1016						GAD_DM3_20	13-2*01	CAENSSGGSYLPTF	6*01	5-4*01	CASSVQGGETQYF	2-5*01	GAD65	CD4
T1D-CD4-1017						GAD_DM3_21	13-1*01	CAGRKGNNRLAF	7*01	7-2*01	CASSLSASSSYEQYF	2-7*01	GAD65	CD4
T1D-CD4-1018						GAD_DM3_23	3*01	CAVRDIKQ#GGSYIPTF	6*01	2*01	CASSLALPGQGGEQYF	2-7*01	GAD65	CD4
T1D-CD4-1019						GAD_DM3_24	26-1*01	CIVRVAG#SGNTPLVF	29*01	6-6*01	CASSLESYGYTF	1-2*01	GAD65	CD4
T1D-CD4-1020						GAD_DM3_25	9-2*01	CALSDIGTGGGADGLTF	45*01	7-9*01	CASSLDSSAQHF	1-5*01	GAD65	CD4
T1D-CD4-1021						GAD_DM3_26	22*01	CAVVSGFQKLVF	8*01	27*01	CASGSAYRKPAPFF	1-5*01	GAD65	CD4
T1D-CD4-1022						GAD_DM3_27	14/DV4*02	CAMREGASGGSYIPTF	6*01	6-2*01	CASSYSGTRDTQYF	2-3*01	GAD65	CD4
T1D-CD4-1023						GAD_DM3_28	36/DV7*01	CAVVPYNTDKLIF	34*01	29-1*01	CSVEETSKQGPGTQYF	2-5*01	GAD65	CD4
T1D-CD4-1024						GAD_DM3_29	26-1*01	CIVRGGEPTNT#F	40*01	5-1*01	CASSPYGFFPAATNEKLFF	1-4*01	GAD65	CD4
T1D-CD4-1025						GAD_DM3_3	17*01	CATRTYSGAGSYQLTF	28*01	6-2*01	CASGPSGTYEQYF	2-7*01	GAD65	CD4
T1D-CD4-1026						GAD_DM3_30	24*01	CALGTTDSWGKLQF	24*02	20-1*02	CSASLRIAGRLTNEQFF	2-1*01	GAD65	CD4
T1D-CD4-1027						GAD_DM3_31	39*01	CAVDADVQGGSEKLVF	57*01	18*01	CASSSTGLEQYF	2-7*01	GAD65	CD4
T1D-CD4-1028						GAD_DM3_32	9-2*01	CALRTNFGNEKLTF	48*01	20-1*03	CSAKTGLNPPQYF	1-5*01	GAD65	CD4
T1D-CD4-1029						GAD_DM3_33	36/DV7*01	CAV#NYGGSQGNLIF	42*01	4-3*01	CASGQSGTSGGVEQYF	2-7*01	GAD65	CD4
T1D-CD4-1030						GAD_DM3_34	26-1*01	CIVVGERGQDHLF	30*01	12-3*01	CASSLTAGTGELFF	2-2*01	GAD65	CD4
T1D-CD4-1031						GAD_DM3_35	29/DV5*01	CAASPCGWDWLLKAEF	52*01	13*01	CASSLGAVSTGEVFF	2-2*01	GAD65	CD4
T1D-CD4-1032						GAD_DM3_36	2*01	CAFNTGGFKTIF	9*01	27*01	CASSLWGRRSTGGLFF	2-2*01	GAD65	CD4
T1D-CD4-1033						GAD_DM3_37	4*01	CLVGDMKIGGYQKVTF	13*02	4-1*01	CASSQVLVTGNTEAFF	1-1*01	GAD65	CD4
T1D-CD4-1034						GAD_DM3_38	13-1*01	CAGSKSGGYQKVTF	13*02	4-1*01	CASRQAQETSYGYTF	1-2*01	GAD65	CD4
T1D-CD4-1035						GAD_DM3_39	8-6*02	CAVTGGGNKLTF	10*01	30*01	CARSRGRPLPFWQRF	1-6*01	GAD65	CD4
T1D-CD4-1036						GAD_DM3_4	16*01	CAL##DYKLSF	20*01	4-3*01	CASGQGRGNQPQHF	1-5*01	GAD65	CD4
T1D-CD4-1037						GAD_DM3_40	17*01	CATDGGSGNTPLVF	29*01	12-3*01	CASSWGYAAF	2-3*01	GAD65	CD4
T1D-CD4-1038						GAD_DM3_41	29/DV5*01	CAASAGNAGNMLTF	39*01	3-1*01	CASSQDGGYGYTF	1-2*01	GAD65	CD4
T1D-CD4-1039						GAD_DM3_42	3*01	CAPTSTGFQKLVF	8*01	7-2*01	CASSFSSGNTIYF	1-3*01	GAD65	CD4
T1D-CD4-1040						GAD_DM3_43	14/DV4*03	CAMGEGGRNDKIFF	30*01	12-3*01	CASRLRKGGGEKMFF	1-4*01	GAD65	CD4
T1D-CD4-1041						GAD_DM3_44	8-6*02	CAVVTVTSGSRLTF	58*01	28*01	CASNAGFATNEKLFF	1-4*01	GAD65	CD4
T1D-CD4-1042						GAD_DM3_45	17*01	CATDMGSGGSNYKLTF	53*01	7-2*01	CASSLDNTLPNYGYTF	1-2*01	GAD65	CD4
T1D-CD4-1043						GAD_DM3_46	26-1*01	CIVRALEYNTDKLIF	34*01	27*01	CASSFRRGTEKLFF	1-4*01	GAD65	CD4
T1D-CD4-1044						GAD_DM3_47	8-4*03	CAVSDSGLSGNKLVF	47*01	6-1*01	CASSVYPGQSYEQYF	2-7*01	GAD65	CD4
T1D-CD4-1045						GAD_DM3_48	13-1*01	CAGRDKEMRF	43*01	20-1*01	CSARDPPAGRALGTGELFF	2-2*01	GAD65	CD4
T1D-CD4-1046						GAD_DM3_49	8-6*02	CAVPGQSGGGADGLTF	45*01	6-5*01	CATRIAGQFTPHYNEQFF	2-1*01	GAD65	CD4
T1D-CD4-1047						GAD_DM3_5	8-6*02	CAVGARSNDYKLSF	20*01	7-3*01	CASSAQGFGTEAFF	1-1*01	GAD65	CD4
T1D-CD4-1048						GAD_DM3_50	9-2*01	CLRRRQSEEAI#NLIF	42*01	27*01	CATIQGAGEKRFF	1-4*01	GAD65	CD4
T1D-CD4-1049						GAD_DM3_51	41*01	CAVSVGGSQGNLIF	42*01	2*01	CASSEDTQGEKLFF	1-4*01	GAD65	CD4
T1D-CD4-1050						GAD_DM3_52	29/DV5*01	CAATSYNNNDMRF	43*01	2*01	CASSAETLATNEKLFF	1-4*01	GAD65	CD4
T1D-CD4-1051						GAD_DM3_53	26-1*01	CIVRALVYNTDKLIF	34*01	27*01	CASSFRRGKEKLFF	1-4*01	GAD65	CD4
T1D-CD4-1052						GAD_DM3_6	8-3*01	CAVGGRGGSQGNLIF	42*01	6-6*01	CASSNPAGAHYEQYF	2-7*01	GAD65	CD4
T1D-CD4-1053						GAD_DM3_7	29/DV5*01	CAASAKKGAQKLVF	54*01	18*01	CASSPDLSIHEQYF	2-7*01	GAD65	CD4
T1D-CD4-1054						GAD_DM3_8	22*01	CAAVGGGNKLTF	10*01	7-2*01	CASSPRTGGLTDTQYF	2-3*01	GAD65	CD4
T1D-CD4-1055						GAD_DM3_9	2*01	CAVGALIKAAGNKLTF	17*01	20-1*01	CSAPRGTYEQYF	2-7*01	GAD65	CD4
T1D-CD4-1056						GAD_DM4_1	13-2*01	CAEKGMYSGGGADGLTF	45*01	2*01	CASSLRQIYNSPLHF	1-6*01	GAD65	CD4
T1D-CD4-1057						GAD_DM4_2	20*01	CAVQASGGSNYKLTF	53*01	19*01	CASNRDYLSYNEQFF	2-1*01	GAD65	CD4
T1D-CD4-1058						GAD_DM5_1	29/DV5*01	CAAAWRPGGGADGLTF	45*01	20-1*01	CSAREQVDQPQHF	1-5*01	GAD65	CD4
T1D-CD4-1059						GAD_DM5_4	29/DV5*01	CAARSSVTDSWGKLQF	24*02	19*01	CASSKKGGFTEAFF	1-1*01	GAD65	CD4
T1D-CD4-1060						GAD_DM5_5	34*01	CGGPNRFDKNIF	30*01	6-5*01	CASSWGVGSPLHF	1-6*02	GAD65	CD4
T1D-CD4-1061						GAD_DM5_6	36/DV7*02	CAVEESSGSRLTF	58*01	6-5*01	CASSYTVAGEGTQKF	2-3*01	GAD65	CD4
T1D-CD4-1062						GAD_DM5_7	29/DV5*01	CAASENFGNEKLTF	48*01	30*01	CAWSVSGTGEAFF	1-1*01	GAD65	CD4
T1D-CD4-1063						GAD_DM5_8	26-1*01	CIVLNYNQGGKLIF	23*01	20-1*01	CSARVGLAGVHEQFF	2-1*01	GAD65	CD4
T1D-CD4-1064						GAD_DM6_10	TRDV1*01	CALGKLDTGKLIF	37*01	7-9*01	CASSLAPLQGNTEAFF	1-1*01	GAD65	CD4
T1D-CD4-1065						GAD_DM6_11	10*01	CVGGRFYDYKLSF	20*01	7-8*01	CASSSDAGVQYF	2-4*01	GAD65	CD4
T1D-CD4-1066						GAD_DM6_12	25*01	CAGFRGLRSNTGKLIF	37*02	6-5*01	CASSSNSYNSPLHF	1-6*02	GAD65	CD4
T1D-CD4-1067						GAD_DM6_14	8-1*01	CAVNPWGGNKLTF	10*01	24-1*01	CATRSGLGDNEQFF	2-1*01	GAD65	CD4
T1D-CD4-1068						GAD_DM6_15	25*01	CADGVQQXFQE#IF	3*01	20-1*01	CSAKDRGNYGYTF	1-2*01	GAD65	CD4
T1D-CD4-1069						GAD_DM6_17	8-2*01	VL*VLIQGAQKLVF	54*01	29-1*01	CSVEGTGKGEQYF	2-7*01	GAD65	CD4
T1D-CD4-1070						GAD_DM6_19	24*01	CASPGGGNNKYFF	40*01	5-1*01	CSGPWGGRENRAGVF	2-2*01	GAD65	CD4
T1D-CD4-1071						GAD_DM6_2	8-6*02	CAVSDEGFKTIF	9*01	6-5*01	CASSWGGEEYF	2-7*01	GAD65	CD4
T1D-CD4-1072						GAD_DM6_3	24*01	CAFNRLVLQ##LTF	22*01	20-1*01	CSAKPGGMDEQYF	2-7*01	GAD65	CD4
T1D-CD4-1073						GAD_DM6_4	26-1*01	CIVRVA##NQGGKLIF	23*01	20-1*01	CSAPRGMVPDTQYF	2-3*01	GAD65	CD4
T1D-CD4-1074						GAD_DM6_6	17*01	CATVPFNNDMRF	43*01	25-1*01	CASRAPGGTGXGYPF	1-2*01	GAD65	CD4
T1D-CD4-1075						GAD_DM6_7	9-2*01	CPLSSNTNAXKSTF	27*01	2*01	CASRASGTTTDEQFF	2-1*01	GAD65	CD4
T1D-CD4-1076						GAD_DM6_8	9-2*01	CLCR#NTNAGKSTF	27*01	2*01	CASSASGTTTDEQFF	2-1*01	GAD65	CD4
T1D-CD4-1077						GAD_DM6_9	13-2*01	CAGIYYGGGXGNLXF	42*01	12-3*01	CASSLAGKRGGXPKDTQI	2-3*01	GAD65	CD4
T1D-CD4-1078						GAD557I_DM1_1	8-1*01	#DTGRRALTF	5*01	5-1*01	CASSLAASEQYF	2-7*01	GAD65 557I	CD4
T1D-CD4-1079						GAD557I_DM1_10	35*01	CAHPPNSGGSNYKLTF	5*01	18*01	CASSDRVSGANVLTF	2-6*01	GAD65 557I	CD4
T1D-CD4-1080						GAD557I_DM1_12	25*01	CAGSGGYQKVTF	13*02	2*01	CASAGPGANVLTF	2-6*01	GAD65 557I	CD4
T1D-CD4-1081						GAD557I_DM1_13	25*01	CAGSGGYQKVTF	13*02	5-6*01	CASSFTEGYTF	1-2*01	GAD65 557I	CD4
T1D-CD4-1082						GAD557I_DM1_14	25*01	CAGSGGYQKVTF	13*02	5-1*01	CASSLAGGEPF	2-1*01	GAD65 557I	CD4
T1D-CD4-1083						GAD557I_DM1_15	25*01	CAGSGGYQKVTF	13*02	6-2*01	CASKGTVYNEQFF	2-3*01	GAD65 557I	CD4
T1D-CD4-1084						GAD557I_DM1_16	25*01	CAGSGGYQKVTF	13*02	5-1*01	CPSPLVGGGRF	2-1*01	GAD65 557I	CD4
T1D-CD4-1085						GAD557I_DM1_17	24*01	CAP#SSASKIIF	3*01	2*01	CASPGPGGNVLTF	2-6*01	GAD65 557I	CD4
T1D-CD4-1086						GAD557I_DM1_18	8-2*01	CAVSDRYTGNQYF	49*01	7-9*01	CASSLVVSLRDNEQF	2-1*01	GAD65 557I	CD4
T1D-CD4-1087						GAD557I_DM1_19	9-2*01	CALIGPQGAQKLVF	5*01	2*01	CASKGMGSSYQQDF	2-7*01	GAD65 557I	CD4
T1D-CD4-1088						GAD557I_DM1_2	8-6*02	CAVSVL#YKLSF	2*01	5-1*01	CASSLVGGDQPQHF	1-5*01	GAD65 557I	CD4
T1D-CD4-1089						GAD557I_DM1_20*	6*03	CALENGSGGATNKLF	32*02	2*01	CASRDRFGNEKLF	1-4*01	GAD65 557I	CD4
T1D-CD4-1090						GAD557I_DM1_21	8-3*02	CAVGSYSSASKIIF	3*01	28*01	CASSSHGTGDYEQYF	2-7*01	GAD65 557I	CD4
T1D-CD4-1091						GAD557I_DM1_22	25*01	CAGPVGGAAGNKLTF	1*01	2-1*01	CSARDPGEKLF	1-4*01	GAD65 557I	CD4
T1D-CD4-1092						GAD557I_DM1_23	29/DV5*01	CAATAP#SSGSARQLTF	2*01	29-1*01	CSVPAGTSGAYNEQF	2-1*01	GAD65 557I	CD4
T1D-CD4-1093						GAD557I_DM1_24	26-1*01	CIAHPTGANSKLTF	5*01	7-8*01	CAAGSLGSVSTEAF	1-1*01	GAD65 557I	CD4
T1D-CD4-1094						GAD557I_DM1_25	2*01	CAGEDQKREPVL#F	49*01	3-1*01	CASSQEGEGGDTQYF	2-3*01	GAD65 557I	CD4
T1D-CD4-1095						GAD557I_DM1_26	6*01	CALGNQEGTALIF	1*01	4-2*01	CASSQESSVGGNEQF	2-1*01	GAD65 557I	CD4
T1D-CD4-1096						GAD557I_DM1_27	1-2*01	CAVP#SGSARQLTF	2*01	5-1*01	CPSRLVGGERF	2-1*01	GAD65 557I	CD4
T1D-CD4-1097						GAD557I_DM1_28	9-2*01	CALSESGTSYGKLTF	5*01	2-1*01	CSARRGVEQYF	2-7*01	GAD65 557I	CD4
T1D-CD4-1098						GAD557I_DM1_29	36/DV7*02	CAVEDAGKSTF	2*01	6-2*01	CASRQRGGRAGEQF	2-1*01	GAD65 557I	CD4
T1D-CD4-1099						GAD557I_DM1_3	22*01	CAVNTGNQYF	49*01	7-8*01	CASSLALHEQF	2-1*01	GAD65 557I	CD4
T1D-CD4-1100						GAD557I_DM1_30	26-1*01	CIGI#SGTYKYIF	4*01	2-1*04	CSARDWGVGDGYTF	1-2*01	GAD65 557I	CD4
T1D-CD4-1101						GAD557I_DM1_32	8-6*02	CAERVL#YKLSF	2*01	28*01	CASSLSGVRTTNTEAF	1-1*01	GAD65 557I	CD4
T1D-CD4-1102						GAD557I_DM1_33	6*01	CAVVNQEGTALIF	1*01	6-1*01	CATLTGQGDEQF	2-1*01	GAD65 557I	CD4
T1D-CD4-1103						GAD557I_DM1_34	17*01	CATRASNSGYALNF	41*01	24-1*01	CATSKGGTDTQYF	2-3*01	GAD65 557I	CD4
T1D-CD4-1104						GAD557I_DM1_35	41*01	CAAFNTGTASKLTF	44*01	10-3*03	CAIRDPGTSGRPKNEQFF	2-1*01	GAD65 557I	CD4
T1D-CD4-1105						GAD557I_DM1_36	2*01	CAVDTGGFKTIF	9*01	12-3*01	CARRPQGQGTTGELFF	2-2*01	GAD65 557I	CD4
T1D-CD4-1106						GAD557I_DM1_37	8-6*01	CAVLRNSGNTPLVF	29*01	5-6*01	CASRKTWTGEWFL	2-2*01	GAD65 557I	CD4
T1D-CD4-1107						GAD557I_DM1_38	25*01	CAGRAKAGNKLTF	17*01	27*01	CASSLKDRVYEQNF	2-7*01	GAD65 557I	CD4
T1D-CD4-1108						GAD557I_DM1_39	26-1*01	CIVRVWGAQKLVF	54*01	7-9*01	CASSLTGAGGFRDEQFF	2-1*01	GAD65 557I	CD4
T1D-CD4-1109						GAD557I_DM1_4	8-3*01	CALQTGANNLFF	3*01	27*01	CASSGRALYNEQF	2-1*01	GAD65 557I	CD4
T1D-CD4-1110						GAD557I_DM1_40	26-1*01	CIVRVDYGGSQGNLIF	42*01	6-2*01	CASSYGGLSGHTEAFF	1-1*01	GAD65 557I	CD4
T1D-CD4-1111						GAD557I_DM1_41	6*01	CALDISPSGGSYLPTF	6*01	6-4*01	CASRDRKNSPLHF	1-6*01	GAD65 557I	CD4
T1D-CD4-1112						GAD557I_DM1_42	25*01	CAGLAGGFQKLVF	8*01	28*01	CASSLIGGRVDSSPLHF	1-6*01	GAD65 557I	CD4
T1D-CD4-1113						GAD557I_DM1_44	29/DV5*01	CAASGDARLMF	31*01	12-3*01	CPPAPGXGXGEPGI	2-5*01	GAD65 557I	CD4
T1D-CD4-1114						GAD557I_DM1_45	19*01	CALSEEENNNARLMF	31*01	20-1*01	CSARAKXGRPFFF	1-1*01	GAD65 557I	CD4
T1D-CD4-1115						GAD557I_DM1_46	17*01	CATDGSSNGGKLIF	37*02	20-1*01	CSARDLRNEQFF	2-1*01	GAD65 557I	CD4
T1D-CD4-1116						GAD557I_DM1_48	9-2*01	CAPDQRGQKLVF	54*01	2*01	CASREAGEGISEAFF	1-1*01	GAD65 557I	CD4
T1D-CD4-1117						GAD557I_DM1_49	8-2*01	VLGVSLR#RRALTF	5*01	2*01	CASREEAGEAFF	1-1*01	GAD65 557I	CD4
T1D-CD4-1118						GAD557I_DM1_5	8-3*01	CALQTGANNLFF	3*01	5-1*01	CASRLAGGEQF	2-1*01	GAD65 557I	CD4
T1D-CD4-1119						GAD557I_DM1_50	8-6*02	CA##DRGSTLGRLYF	18*01	6-2*01	CASSFYIGTSGEQYF	2-7*01	GAD65 557I	CD4
T1D-CD4-1120						GAD557I_DM1_52	26-1*01	CIVRAARGDRKLIF	30*01	14*01	CASSQVPSGANVLTF	2-6*01	GAD65 557I	CD4
T1D-CD4-1121						GAD557I_DM1_53	8-6*02	CAVSPIGSIQGAQKLVF	54*01	3-1*01	CASSTWRDFSSYNEQFF	2-1*01	GAD65 557I	CD4
T1D-CD4-1122						GAD557I_DM1_54	8-4*03	VL*G#KAAGNKLTF	17*01	20-1*01	CSATTGTVNTEAFF	1-1*01	GAD65 557I	CD4
T1D-CD4-1123						GAD557I_DM1_55	29/DV5*01	VQQP#TGNQFYF	49*01	29-1*01	CSVETGSEANVLTF	2-6*01	GAD65 557I	CD4
T1D-CD4-1124						GAD557I_DM1_56	35*01	CAGP#NTGNQFYF	49*01	2*01	CASSEAGQGISEAFF	1-1*01	GAD65 557I	CD4
T1D-CD4-1125						GAD557I_DM1_57	17*01	CATDASNFGNEKLTF	48*01	6-2*01	CASSFSGAGYPF	1-2*01	GAD65 557I	CD4
T1D-CD4-1126						GAD557I_DM1_58	36/DV7*02	CAVEALAYSGAGSYQLTF	28*01	28*01	CASSFWFYGTGGAGDNQPQHF	1-5*01	GAD65 557I	CD4
T1D-CD4-1127						GAD557I_DM1_6	8-3*02	CAVGNTGGKTIF	9*01	6-2*01	CASSQSSATNTQYF	2-3*01	GAD65 557I	CD4
T1D-CD4-1128						GAD557I_DM1_60	8-2*01	CVVSPRGYNKLIF	4*01	28*01	CASSPPGPYEQYF	2-7*01	GAD65 557I	CD4
T1D-CD4-1129						GAD557I_DM1_61	29/DV5*01	CAASTQGGSEKLVF	57*01	7-2*01	CASSPQAGPHPQYF	2-3*01	GAD65 557I	CD4
T1D-CD4-1130						GAD557I_DM1_62	9-2*01	CALIAPWNRGRRALTF	5*01	3-1*01	CASSQFLAGYNEQFF	2-1*01	GAD65 557I	CD4
T1D-CD4-1131						GAD557I_DM1_63	8-1*01	CAVPDTGRRALTF	5*01	10-3*01	CAIRKGPGDNNSPLHF	1-6*01	GAD65 557I	CD4
T1D-CD4-1132						GAD557I_DM1_64	23/DV6*01	CAAR#NSGYALNF	41*01	4-2*01	CASGKGSTGKLFL	2-2*01	GAD65 557I	CD4
T1D-CD4-1133						GAD557I_DM1_7	1-2*01	CAVPFWFCKELTF	22*01	5-1*01	CASSLAGGEQF	2-1*01	GAD65 557I	CD4
T1D-CD4-1134						GAD557I_DM1_9	8-1*01	CAVSC#GGGNKLTF	1*01	6-5*01	CASSYSLKIAGGRNEQYF	2-7*01	GAD65 557I	CD4
T1D-CD4-1135						GAD557I_DM2_1	10*01	CI#SGGSYIPTF	6*01	4-3*01	CASGQVLSSGSNPTDTQYF	2-3*01	GAD65 557I	CD4
T1D-CD4-1136						GAD557I_DM2_10	29/DV5*01	CAASAFAGGTSYGKLTF	52*01	5-1*01	CASSLPTENTEAFF	1-1*01	GAD65 557I	CD4
T1D-CD4-1137						GAD557I_DM2_11	25*01	CAPSSNTGNQFYF	49*01	25-1*01	CASSPRAGGPAEAFF	1-1*01	GAD65 557I	CD4
T1D-CD4-1138						GAD557I_DM2_12	8-1*01	CAVNGMKTSYDKVIF	50*01	14*01	CASSQYWNSPLHF	1-6*01	GAD65 557I	CD4
T1D-CD4-1139						GAD557I_DM2_13	25*01	CADSNNDMRF	43*01	6-5*01	CASSSGQFRMVFF	1-1*01	GAD65 557I	CD4
T1D-CD4-1140						GAD557I_DM2_14	1-1*01	CAVRDR#GGFKTIF	9*01	7-2*01	CASSSRPTGGLVSYTF	1-2*01	GAD65 557I	CD4
T1D-CD4-1141						GAD557I_DM2_15	29/DV5*01	CAAL#FGNEKLTF	48*01	6-2*01	CASSTNQGGNTEAFF	1-1*01	GAD65 557I	CD4
T1D-CD4-1142						GAD557I_DM2_16	3*01	CAVSGRSGAGSYQLTF	28*01	30*02	CAWSPQGGEKLFF	1-4*01	GAD65 557I	CD4
T1D-CD4-1143						GAD557I_DM2_17	4*01	CLVGDNYGGATNKLIF	3*01	5-1*01	CARSFGVPGIGETQYF	2-5*01	GAD65 557I	CD4
T1D-CD4-1144						GAD557I_DM2_18	12-1*01	CVANKILQASKL#F	9*01	28*01	CASSNGQGAETQYF	2-5*01	GAD65 557I	CD4
T1D-CD4-1145						GAD557I_DM2_21	20*01	CVGSPPNPPLVF	29*01	3-1*01	CASKPSGTANYGYTF	1-2*01	GAD65 557I	CD4
T1D-CD4-1146						GAD557I_DM2_22	26-2*01	CILTDDFGNEKLTF	48*01	7-9*01	CASSLENGTPLHF	1-6*01	GAD65 557I	CD4
T1D-CD4-1147						GAD557I_DM2_23	25*01	CADSNNDMRF	43*01	6-5*01	CATGSGQFQMAFF	1-1*01	GAD65 557I	CD4
T1D-CD4-1148						GAD557I_DM2_24	9-2*01	CALSARGAGSYQLTF	28*01	4-1*01	CASNQRPGHRLPF	1-2*01	GAD65 557I	CD4
T1D-CD4-1149						GAD557I_DM2_25	22*01	CAVKGNSPLVYF	29*01	4-3*01	CASSQGPQGGVFPEQFF	2-1*01	GAD65 557I	CD4
T1D-CD4-1150						GAD557I_DM2_26	26-2*01	CILRDVGSNFGNEKLTF	48*01	5-1*01	CFAPPITEPNEQNF	2-7*01	GAD65 557I	CD4
T1D-CD4-1151						GAD557I_DM2_27	23/DV6*01	CAAS##NNNDMRF	43*01	28*01	CASSLFATGANVLTF	2-6*01	GAD65 557I	CD4
T1D-CD4-1152						GAD557I_DM2_28	26-2*01	CILRDVRSNFGNEKLTF	48*01	5-1*01	CFSRPITDRNEQNF	2-7*01	GAD65 557I	CD4
T1D-CD4-1153						GAD557I_DM2_30	1-1*01	CAVK##TGGGNKLTF	10*01	6-5*01	CATSRTPLAGGTSPLHF	1-6*01	GAD65 557I	CD4
T1D-CD4-1154						GAD557I_DM2_31	26-2*01	CILRDVGGATNKLIF	32*02	28*01	CASSLEGGYTF	1-2*01	GAD65 557I	CD4
T1D-CD4-1155						GAD557I_DM2_33	41*01	CAVTNYGGSQGNLIF	42*01	2*01	CASSDDETQYF	2-5*01	GAD65 557I	CD4
T1D-CD4-1156						GAD557I_DM2_34	8-4*01	CAVTKGL#NNDMRF	43*01	29-1*01	CSVSPLQGGSQFF	2-1*01	GAD65 557I	CD4
T1D-CD4-1157						GAD557I_DM2_35	8-1*01	CAVNV#DTGRRALTF	5*01	27*01	CASSPPPARGLNMEAFF	1-1*01	GAD65 557I	CD4
T1D-CD4-1158						GAD557I_DM2_36	8-2*01	CAG#NNAGNMLTF	3*01	28*01	CASSLASTGGTEAFF	1-1*01	GAD65 557I	CD4
T1D-CD4-1159						GAD557I_DM2_37	26-2*01	CILREWAEKLTF	48*01	4-3*01	CASSQDLGRSQETQYF	2-5*01	GAD65 557I	CD4
T1D-CD4-1160						GAD557I_DM2_38	8-2*01	CAVSETSGSRLTF	58*01	27*01	CASSTGQGSRPLHF	1-6*02	GAD65 557I	CD4
T1D-CD4-1161						GAD557I_DM2_39	8-6*02	CAVSEGGANNLFF	3*01	28*01	CASSVTWEQYF	2-7*01	GAD65 557I	CD4
T1D-CD4-1162						GAD557I_DM2_4	10*01	CINQEGGTYL#F	6*01	4-3*01	CAGGQVLSSGSNLSDTQNF	2-3*01	GAD65 557I	CD4
T1D-CD4-1163						GAD557I_DM2_40	23/DV6*01	CAASRNTGFQKLVF	8*01	20-1*07	CRARLPRWFNEQFF	2-1*01	GAD65 557I	CD4
T1D-CD4-1164						GAD557I_DM2_41	29/DV5*01	CAADASYSGGGADGLTF	45*01	3-1*01	CASSLQGTYEQYF	2-7*01	GAD65 557I	CD4
T1D-CD4-1165						GAD557I_DM2_42	26-1*01	CIVRARVRGKLIF	3*01	29-1*01	CSVVGRVPRRDGDIYEQYF	2-7*01	GAD65 557I	CD4
T1D-CD4-1166						GAD557I_DM2_43	12-1*01	CLVNKKLEASKL#F	9*01	28*01	CATSNGQGAETRYF	2-5*01	GAD65 557I	CD4
T1D-CD4-1167						GAD557I_DM2_44	25*01	CAGSGGYQKVTF	13*02	4-3*01	CASGQVLSSGSNPSDTQYF	2-3*01	GAD65 557I	CD4
T1D-CD4-1168						GAD557I_DM2_45	41*01	CAVVPGNTPLVF	29*01	6-2*01	CASTKILAYEQYF	2-7*01	GAD65 557I	CD4
T1D-CD4-1169						GAD557I_DM2_46	8-3*01	CAVGDQAGTALIF	15*01	5-1*01	CASSLAMNTEAFF	1-1*01	GAD65 557I	CD4
T1D-CD4-1170						GAD557I_DM2_7	29/DV5*01	CAASASNSGYALNF	41*01	28*01	CASSTATYYGYTF	1-2*01	GAD65 557I	CD4
T1D-CD4-1171						GAD557I_DM2_8	17*01	CATDPLWV#TGANNLFF	3*01	5-1*01	CASSFTGNEKLFF	1-4*01	GAD65 557I	CD4
T1D-CD4-1172						GAD557I_DM2_9	22*01	CACNSGSARQLTF	22*01	4-2*01	CASSLAPGGVISYNEQFF	2-1*01	GAD65 557I	CD4
T1D-CD4-1173						GAD557I_DM3_1	29/DV5*01	CAAI*G#ARLMF	3*01	18*01	CASSPRQDGETQYF	2-5*01	GAD65 557I	CD4
T1D-CD4-1174						GAD557I_DM3_12	3*01	CAVRDGAGKSTF	27*01	18*01	CASSPRQGGETQYF	2-5*01	GAD65 557I	CD4
T1D-CD4-1175						GAD557I_DM3_13	29/DV5*01	CAAI*G#ARLMF	3*01	27*01	CASRPSMENTIYF	1-3*01	GAD65 557I	CD4
T1D-CD4-1176						GAD557I_DM3_14	24*01	CAFWDAGNMLTF	3*01	5-1*01	CPNIFQGPPGDFF	1-1*01	GAD65 557I	CD4
T1D-CD4-1177						GAD557I_DM3_15	25*01	CAGSGGYQKVTF	13*02	5-1*01	CASSLVGRDTEAFF	1-1*01	GAD65 557I	CD4
T1D-CD4-1178						GAD557I_DM3_2	25*01	CSNSGGSNYKLTF	53*01	12-3*01	CASSLTGLSEQYF	2-7*01	GAD65 557I	CD4
T1D-CD4-1179						GAD557I_DM3_20	3*01	CAVRDTGRRALTF	5*01	20-1*03	CSARVVGRDSGNTIYF	1-3*01	GAD65 557I	CD4
T1D-CD4-1180						GAD557I_DM3_21	16*01	CALSGKTSGSRLTF	58*01	6-5*01	CASRERGGGNTEAFF	1-1*01	GAD65 557I	CD4
T1D-CD4-1181						GAD557I_DM3_23	20*01	CAVRGLVLQG#LTF	22*01	28*01	CASTRYREEQYF	2-7*01	GAD65 557I	CD4
T1D-CD4-1182						GAD557I_DM3_24	40*01	CPYP#YNNNDMRF	43*01	7-6*01	CASSLYDEQYF	2-7*01	GAD65 557I	CD4
T1D-CD4-1183						GAD557I_DM3_25	8-4*03	CAVSDSPRE#GANSKLTF	56*01	6-2*01	CASSNHDSYPNTEAFF	1-1*01	GAD65 557I	CD4
T1D-CD4-1184						GAD557I_DM3_26	5*01	CAETGGSYIPTF	6*01	6-5*01	CASGGLGTGSNYGYTF	1-2*01	GAD65 557I	CD4
T1D-CD4-1185						GAD557I_DM3_27	27*01	CAGMNYGGSQGNLIF	42*01	29-1*01	CSTVVKGEAFF	1-1*01	GAD65 557I	CD4
T1D-CD4-1186						GAD557I_DM3_31	27*01	CAGMNYGGSQGNLIF	42*01	29-1*01	CSVSTPLKLYLPQHF	1-5*01	GAD65 557I	CD4
T1D-CD4-1187						GAD557I_DM3_4	6*03	CALGTDKLFF	3*01	2*01	CASTSVGVSRSGSGNEQFF	2-1*01	GAD65 557I	CD4
T1D-CD4-1188						GAD557I_DM3_5	6*03	CVLKGGGFKTIF	9*01	5-1*01	CARRLVGRDTEAFF	1-1*01	GAD65 557I	CD4
T1D-CD4-1189						GAD557I_DM3_6	24*01	CAFWDAGNMLTF	3*01	5-1*01	CASSFTGPTEAFF	1-1*01	GAD65 557I	CD4
T1D-CD4-1190						GAD557I_DM3_7	26-1*01	CIVRVTLSSGNTPLVF	29*01	7-2*01	CASSLVWGGETQYF	2-5*01	GAD65 557I	CD4
T1D-CD4-1191						GAD557I_DM3_8	27*01	CAGMNYGGSQGNLIF	42*01	19*01	CASSTVVNTEAFF	1-1*01	GAD65 557I	CD4
	2015	Diabetes	Pathiraja/Mannering	Proinsulin-Specific, HLA-DQ8, and HLA-DQ8-Transdimer–Restricted CD4+ T Cells Infiltrate Islets in Type 1 Diabetes	25157096										Pancreatic islets	Clone
T1D-CD4-3						1.9	20*02	CAVQAGGNNRLAF	7*01	5–1*01	CASSLERDGYTF	1–2*01	Proins-VELGGGPGA-DQ8	CD4
T1D-CD4-4						6.15	26–1*01	CIAIYNFNKFYF	21*01	5–1*01	CASSLEASSYNSPLHF	1–6*02	Proins-VELGGGPGA-DQ8	CD4
T1D-CD4-5						2.13	26–1*01	CIVSHNAGNMLTF	39*01	5–1*01	CASSLERETQYF	2–5*01	Proins-VELGGGPGA-DQ8	CD4
T1D-CD4-6						4.13	6*02	CALKYGANNLFF	36*01	18*01	CASSPTTGGDEAFF	1–1*01	Proins-QVELGGGPGAG-DQ8	CD4
T1D-CD4-7						5.5	26–1*01	CIVRVEIQGAQKLVF	54*01	5–1*01	CASSLGPGQRETQYF	2–5*01	Proins-QVELGGGPG-DQ8	CD4
T1D-CD4-8						1.1	25*01	CAGGFSDGQKLLF	16*01	20–1*03–07	CSARTEAYEQYF	2–7*01	Proins-AGSLQPLALE-DQ8	CD4
T1D-CD4-9						1.2	20*02	CAVIETSGSRLTF	58*01	20–1*01	CSARDQQRVDTQYF	2–3*01	Proins-AGSLQPLAL-DQ8	CD4
T1D-CD4-10						2.4	19*01	CALSRAGTGNQFYF	49*01	5–1*01	CASSLGLRGENIQYF	2–4*01	Proins-SLQPLALEGS-DQ8trans	CD4
	2016	Sci Rep	Ashton/Bonifacio	Incomplete immune response to coxsackie B viruses associates with early autoimmunity against insulin	27604323										Blood	Clone
T1D-CD4-27							2*01	CASGNTPLVF	29*01	20-1*01	CRARDPGTGQETQYF	2-5*01	GAD65 (247-266) and CVB4 p2C (30-51)	CD4
T1D-CD4-28							26-1*01	CIVRVSHN*G#RDNYGQNFVF	26*01	20-1*01	CSARDPTSGQETQYF	2-5*01	GAD65 (247-266) and CVB4 p2C (30-51)	CD4
T1D-CD4-29							36/DV7*02	CAVEGLYKYIF	40*01	6-2*01	CASGYGDEPSLEF	2-1*01	GAD65 (247-266) and CVB4 p2C (30-51)	CD4
VIR-CD4-1							36/DV7*02	CAVEA#YGGSQGNLIF	42*01	20-1*01	CSARDLRELEQYF	2-7*01	CVB4 p2C (30-51)	CD4
VIR-CD4-1							36/DV7*02	CAVEANMEXAK#NLIF	42*01	20-1*01	CSARDLRELEQYF	2-7*01	CVB4 p2C (30-51)	CD4
VIR-CD4-2							26-1*01	CIVRG#YGGSQGNLIF	42*01	10-3*01	CASSIGGTFGPYNEQFF	2-1*01	CVB4 p2C (30-51)	CD4
VIR-CD4-3							22*01	CAVSGAGSYQLTF	28*01	5-1*01	CASSLSTSVAQETQYF	2-5*01	CVB4 p2C (30-51)	CD4
VIR-CD4-4							26-1*01	CIVSKETSGSRLTF	58*01	6-1*01	CATRSTGNIYNEQFF	2-1*01	CVB4 p2C (30-51)	CD4
VIR-CD4-5							36/DV7*02	CAVEAVIQGAQKLVF	54*01	2*01	CASSQDGASGRAYTQYF	2-3*01	CVB4 p2C (30-51)	CD4
VIR-CD4-6							36/DV7*02	CAVEXNMEEAXX#LIF	42*01	27*01	CRARDLRELXEQYF	2-7*01	CVB4 p2C (30-51)	CD4
VIR-CD4-7							23/DV6*01	CAASRTSGGYQKVTF	13*02	5-4*01	CASRGQGAASPLHF	1-6*02	CVB4 p2C (30-51)	CD4
VIR-CD4-8							8-6*01	CAVILL#NQFYF	49*01	14*01	FTSSAARYEQFF	2-1*01	CVB4 p2C (30-51)	CD4
VIR-CD4-9							9-2*01	CALSQNAGGTSYGKLTF	52*01	19*01	CASSSRDRPTQYF	2-5*01	CVB4 p2C (30-51)	CD4
VIR-CD4-10							41*01	CADHTNTGNQFYF	49*01	2*01	CASSALSSVKKETQYF	2-5*01	CVB4 p2C (30-51)	CD4
VIR-CD4-11							17*01	CATLNVGNQGGKLIF	23*01	7-6*01	CASXEGQGLGGWVNXLTF	2-6*01	CVB4 p2C (30-51)	CD4
VIR-CD4-12							8-6*02	CAVSYAGGTSYGKLTF	52*01	6-6*01	CASSGXGGQPQHF	1-5*01	CVB4 p2C (30-51)	CD4
VIR-CD4-13							29/DV5*01	CAAFRNNNARLMF	31*01	5-5*01	CASSLFSSGNTIYF	1-3*01	CVB4 p2C (30-51)	CD4
VIR-CD4-14							36/DV7*01	CAVEAAGTASKLTF	44*01	30*01	CAWGHSGGPTNTEAFF	1-1*01	CVB4 p2C (30-51)	CD4
T1D-CD4-30							29/DV5*01	CAASDGSNYQLIW	33*01	27*01	CASSLPRTGKDEQYF	2-7*01	GAD65 (247-266)	CD4
T1D-CD4-31							6*03	CALDPGGYNKLFF	4*01	7-9*01	CSARTSGGYNEQFF	2-1*01	GAD65 (247-266)	CD4
T1D-CD4-32							2*01	CAVEDHILLXNLLPF	39*01	5-1*01	CASSLVFTGSGYNEQFF	2-1*01	GAD65 (247-266)	CD4
T1D-CD4-33							8-6*02	CAVRRASYDKVIF	50*01	7-9*01	CASKSSGRLTGELFF	2-2*01	GAD65 (247-266)	CD4
T1D-CD4-34							3*01	CAVRVLGGSYIPTF	6*01	5-1*01	CTGTREYNEQFF	2-1*01	GAD65 (247-266)	CD4
T1D-CD4-35							8-6*01	CAVSEGX#RLMF	31*01	28*01	CASTPRGRETGGLFF	2-2*01	GAD65 (247-266)	CD4
T1D-CD4-36							26-1*01	CIVLRL#GSQGNLIF	42*01	28*01	CASRGLAGATGELFF	2-2*01	GAD65 (247-266)	CD4
T1D-CD4-37							26-1*01	CIVRFGPKWI#NYQLIW	33*01	2*01	CSARVSATSTDTQYF	2-3*01	GAD65 (247-266)	CD4
T1D-CD4-38							26-1*01	CIVRG*CWQQPYPEP#	38*01	20-1*01	CSARLGLEATDTQYF	2-3*01	GAD65 (247-266)	CD4
T1D-CD4-39							8-4*03	CVASLNTGNQFYF	49*01	20-1*03	CASSLDRVQETQYF	2-5*01	GAD65 (247-266)	CD4
T1D-CD4-40							29/DV5*01	VQQE#DDKIIF	30*01	20-1*01	CASSVGLAKTIGEQFF	2-1*01	GAD65 (247-266)	CD4
T1D-CD4-41							25*01	CAALVGWAGNMLTF	39*01	5-6*01	CVPAIIRGGGXYEEYF	2-7*01	GAD65 (247-266)	CD4
T1D-CD4-42							2*01	CAASRNSGNTPLVF	29*01	1*01	CARSWEDTQXF	2-3*01	GAD65 (247-266)	CD4
T1D-CD4-43							41*01	CAVMNYGGSQGNLIF	42*01	11-1*01	CASDRGGKPGGVVF	2-2*01	GAD65 (247-266)	CD4
	2016	Sci	Delong/Haskins	Pathogenic CD4 T cells in type 1 diabetes recognize epitopes formed by peptide fusion	26912858										Pancreatic islets	Clone
T1D-CD4-44						A3.10	38-1	CAFFGQGAGKLVF	54	5-1	CASSLSASGGATDTQYF	2-3	hEGGG : IAPP2 (HIP6)	CD4
	2016	Nat Med	Babon/Kent	Analysis of self-antigen specificity of islet-infiltrating T cells from human donors with type 1 diabetes	27798614										Pancreatic islets	Clone
T1D-CD4-591						6.G4	26-1	CIVRVRNTGFQKLVF	8	27	CASSPGPGNTEAFF	1-1	PPI:86-100-DQA1*05:01-DQB1*03:02 (DQ8-trans)	CD4
T1D-CD4-593						6.H11	26-1	CIVRVYSGGYQKVTF	13	30	CAWSARLAGGPRTQYF	2-3	PPI:94-108-DRB1*04:02 (DR4)	CD4
T1D-CD4-523						6.H9	26-1	CIVRVDSGTYKYIF	40	7-2	CASSLTAGLASTYNEQFF	2-1	PPI:33-47 (Ins B:9-23)-DQA1*03:01-DQB1*03:02 (DQ8)	CD4
T1D-CD4-589						8.E3	2	CAVDGSGNTGKLIF	37	4-1	CASSQDLAGVREQYF	2-7	PPI:72-87-DQA1*05:01-DQB1*03:02 (DQ8-trans)	CD4
	2017	J Imm	Cerosaletti/Linsley	Single-Cell RNA Sequencing Reveals Expanded Clones of Islet Antigen-Reactive CD4+ T Cells in Peripheral Blood of Subjects with Type 1 Diabetes	28566371										Blood	Clone, transductant
T1D-CD4-45							29	CAATRTSGTYKYIF	40	6-6	CASSPWGAGGTDTQYF	2-3	Islet Ag peptides	CD4
T1D-CD4-46							2	CAVEDLNQAGTALIF	15	5-1	CASSLALGQGNQQFF	2-1	Islet Ag peptides	CD4
T1D-CD4-47							25	CAGQTGANNLFF	36	4-3	CASSQEVGTVPNQPQHF	1-5	Islet Ag peptides	CD4
T1D-CD4-48							26-2	CILRDTISNFGNEKLTF	48	7-9	CASSFGSSYYGYTF	1-2	Islet Ag peptides	CD4
	2017	Cell Rep	Chen, Weng	Sequence and Structural Analyses Reveal Distinct and Highly Diverse Human CD8+ TCR Repertoires to Immunodominant Viral Antigens	28423320										Blood	Multimer, cyrstal structure
VIR-CD8-18						C07	24	AFITGNQFY	49	7-2	CASSQTQLWETQY	2-5	CMV NLV	CD8
VIR-CD8-19						C36	24	ASGNNARLM	31	6-1	CASSEDHTGFYEQY	2-7	CMV NLV	CD8
VIR-CD8-20						C40	24	ARNTGNQFY	49	6-5	CASSPQTGVGNYGYT	1-2	CMV NLV	CD8
VIR-CD8-21						C25	26-2	ILDNNNDMR	43	7-6	CASSLAPGTTNEKLF	1-4	CMV NLV	CD8
VIR-CD8-22						C33	26-2	ILDNNNDMR	43	7-6	CASSLAPGATNEKLF	1-4	CMV NLV	CD8
VIR-CD8-23						D12	3	AVRDIIARLM	31	12-3	CASSSVNEQF	2-1	CMV NLV	CD8
VIR-CD8-24						F37	12-2	AVTGGGSQGNLI	42	19	CASSIRSSYEQY	2-7	FLU GIL	CD8
VIR-CD8-25						F31	13-1	AAQGSQGNLI	42	19	CASSIGVYGYT	1-2	FLU GIL	CD8
VIR-CD8-26						F32	13-1	AAQGSQGNLI	42	19	CASSIRAAETQY	2-5	FLU GIL	CD8
VIR-CD8-26						F33	13-1	AVQGSQGNLI	42	19	CASSIRAAETQY	2-5	FLU GIL	CD8
VIR-CD8-24						F22	13-1	AAQGSQGNLI	42	19	CASSIRSSYEQY	2-7	FLU GIL	CD8
VIR-CD8-27						F46	13-1	AAQGSQGNLI	42	19	CASSTFGANVLT	2-6	FLU GIL	CD8
VIR-CD8-28						F34	27	AGAFGSSNTGKLI	37	19	CASSIRSAYEQY	2-7	FLU GIL	CD8
VIR-CD8-29						F35	27	AGAGGGSQGNLI	42	19	CASSIRSSTEAF	1-1	FLU GIL	CD8
VIR-CD8-24						F36	27	AGGGSQGNLI	42	19	CASSIRSSYEQY	2-7	FLU GIL	CD8
VIR-CD8-24						F39	27	AAGGSQGNLI	42	19	CASSIRSSYEQY	2-7	FLU GIL	CD8
VIR-CD8-24						F5	27	AGAGSQGNLI	42	19	CASSIRSSYEQY	2-7	FLU GIL	CD8
VIR-CD8-24						F6	27	AGAIGSSNTGKLI	37	19	CASSIRSSYEQY	2-7	FLU GIL	CD8
VIR-CD8-30						F43	27	AGAGGGSQGNLI	42	19	CASSRRSSDEQY	2-7	FLU GIL	CD8
VIR-CD8-31						F44	27	AGAGSQGNLI	42	19	CASSSRSSYEQY	2-7	FLU GIL	CD8
VIR-CD8-32						F47	27	AGADGSSNTGKLI	37	19	CASSTRSAYEQY	2-7	FLU GIL	CD8
VIR-CD8-33						F49	27	AGGGSQGNLI	42	19	CASSVRSSYEQY	2-7	FLU GIL	CD8
VIR-CD8-34						F51	38-1	AFMINAGGTSYGKLT	52	19	CASSIGSYGYT	1-2	FLU GIL	CD8
VIR-CD8-24						F26	8-6	AVGGSQGNLI	42	19	CASSIRSSYEQY	2-7	FLU GIL	CD8
VIR-CD8-31						F45	8-6	AAGGSQGNLI	42	19	CASSSRSSYEQY	2-7	FLU GIL	CD8
VIR-CD8-35						F50	13-1	AASFIIQGAQKLV	54	27	CASSLLGGWSEAF	1-1	FLU GIL	CD8
VIR-CD8-36						F8	35	AGPGGSSNTGKLI	37	27	CASSLIYPGELF	2-2	FLU GIL	CD8
	2017	Sci Rep	Fuchs/Bonifacio	CD8+ T cells specific for the islet autoantigen IGRP are restricted in their T cell receptor chain usage	28300170										Blood	Multimer, clone
VIR-CD8-37						FluMP58-66_FluMP58-66_HC1_1	8-2*01	CVVSPAGYALNF	41*01	19*01	CASSIGDTSYEQYF	2-7*01	Flu MP (58-66)	CD8
VIR-CD8-38						FLUMP58-66_HC1_4	26-1*01	CIVIHLSDGQKLLF	16*01	19*01	CASSIGGGQNTEAFF	1-1*01	Flu MP (58-66)	CD8
VIR-CD8-39						FLUMP58-66_HC1_5	3*01	CAVRDMRVNGGNQFYF	49*01	19*01	CASLGGGYPF	1-2*01	Flu MP (58-66)	CD8
VIR-CD8-40						FluMP58-66_HC1_6	24*01	CAFTNINDYKLSF	20*01	19*01	CASSTSSGNTIYF	1-3*01	Flu MP (58-66)	CD8
VIR-CD8-41						FLUMP58-66_HC1_7	8-6*01	CAVND#NTDKLIF	34*01	19*01	CASSDGQPQHF	1-5*01	Flu MP (58-66)	CD8
VIR-CD8-42						FLUMP58-66_HC1_8	8-6*02	CAVSDPAGNARLMF	31*01	19*01	CASSTQGSQPQHF	1-5*01	Flu MP (58-66)	CD8
VIR-CD8-43						FLUMP58-66_HC1_9	24*01	CASPEIKTGPARKLTF	44*01	19*01	CASPPLGGGYNEQFF	2-1*01	Flu MP (58-66)	CD8
VIR-CD8-44						FLUMP58-66_HC1_10	25*01	CAGLGGT#GGSNYKLTF	53*01	19*01	CASSIVRGLYNEQFF	2-1*01	Flu MP (58-66)	CD8
VIR-CD8-45						FLUMP58-66_HC1_11	24*01	CAQTRNNNARLMF	31*01	19*01	CASSIYGGNEQFF	2-1*01	Flu MP (58-66)	CD8
VIR-CD8-46						FLUMP58-66_HC1_12	29/DV5*01	VQQARNDYKLSF	20*01	19*01	CASGMIAGGLNERFF	2-1*01	Flu MP (58-66)	CD8
VIR-CD8-47						FLUMP58-66_HC1_13	6*03	CAPQTRRLATTVS*#W	38*01	19*01	CASSFRSPNERNF	2-7*01	Flu MP (58-66)	CD8
VIR-CD8-48						FLUMP58-66_HC1_14	27*01	CAGESGNTGKLIF	37*01	19*01	CASSIRAAYEQYF	2-7*01	Flu MP (58-66)	CD8
VIR-CD8-49						FLUMP58-66_HC1_17	8-6*02	CAVSAAX#AGNKLTF	17*01	19*01	CASSTRSAYEQYF	2-7*01	Flu MP (58-66)	CD8
VIR-CD8-50						FLUMP58-66_HC1_18	8-6*02	CAVSA#KAAGNKLTF	17*01	19*01	CASRTRPAYERDF	2-7*01	Flu MP (58-66)	CD8
VIR-CD8-51						FLUMP58-66_HC1_19	25*01	CAGLGIIQGAQKLVF	54*01	19*01	CASSIVASGGRYF	2-7*01	Flu MP (58-66)	CD8
VIR-CD8-52						FLUMP58-66_HC1_20	8-6*02	GDEKLTF	48*01	19*02	CASGRAGGPGNEQSF	2-1*01	Flu MP (58-66)	CD8
VIR-CD8-53						FLUMP58-66_HC1_21	26-1*03	CIVRV#NSNSGYALNF	41*01	20-1*01	CSASLLASTSGGAGNEQFF	2-1*01	Flu MP (58-66)	CD8
VIR-CD8-54						FLUMP58-66_HC1_22	17*01	CATVPNTGGFKTIF	9*01	27*01	CASTRGVGTEAFF	1-1*01	Flu MP (58-66)	CD8
VIR-CD8-55						FLUMP58-66_HC1_23	3*01	CAVRDPDRGSTLGRLYF	18*01	27*01	CASGLRGPYERNF	2-7*01	Flu MP (58-66)	CD8
VIR-CD8-56						FLUMP58-66_HC1_24	9-2*01	CAPESGQNFVF	26*01	4-2*01	CASSQSTGQPQHF	1-5*01	Flu MP (58-66)	CD8
VIR-CD8-57						FLUMP58-66_HC1_25	22*01	CAVERGL##GSQGNLIF	42*01	4-3*01	CASAILGIRIAGF	2-3*01	Flu MP (58-66)	CD8
VIR-CD8-58						FLUMP58-66_HC1_29	2*02	CAVEDRGEKHXSCL	29*01	10-3*01	CSPPKDLPYKRNF	2-7*01	Flu MP (58-66)	CD8
VIR-CD8-59						FLUMP58_HC2_1	12-1*01	CVGNSE	56*01	19*01	CASSIMAYNGQFF	2-1*01	Flu MP (58-66)	CD8
VIR-CD8-60						FLUMP58_HC2_2	27*01	CAGGGSQGNLIF	42*01	19*01	CASSIRPSYEQYF	2-7*01	Flu MP (58-66)	CD8
VIR-CD8-61						FLUMP58_HC2_3	27*01	CAGGGSQGNLIF	42*01	19*01	CARGGGGSYERYF	2-7*01	Flu MP (58-66)	CD8
VIR-CD8-62						FLUMP58_HC2_4	27*01	CAGGGSQGNLIF	42*01	19*01	CASGGRSSYERYF	2-7*01	Flu MP (58-66)	CD8
VIR-CD8-63						FLUMP58_HC2_5	23/DV6*01	CAASSWS*#GLTF	45*01	19*01	CASSIKANTEAFF	1-1*01	Flu MP (58-66)	CD8
VIR-CD8-64						FLUMP58_HC2_6	41*01	CAVLKTSYDKVIF	50*01	19*01	CASSFFLAAGYPF	1-2*01	Flu MP (58-66)	CD8
VIR-CD8-65						FLUMP58_HC2_7	29/DV5*01	VQQAQ#YGGSQGNLIF	42*01	19*01	CASSIGYEQFF	2-1*01	Flu MP (58-66)	CD8
VIR-CD8-66						FLUMP58_HC2_9	17*01	CATVDYTGGFKTIF	9*01	19*01	CASSISSSSYNEQFF	2-1*01	Flu MP (58-66)	CD8
VIR-CD8-67						FLUMP58_HC2_14	8-6*02	CAFGGSQGNLIF	42*01	19*01	CASSIRRAYERYF	2-7*01	Flu MP (58-66)	CD8
VIR-CD8-68						FLUMP58_HC2_15	14/DV4*01	CAIELQAR##	20*01	19*01	CASRGRSSYEQYF	2-7*01	Flu MP (58-66)	CD8
VIR-CD8-69						FLUMP58_HC2_16	25*01	CAGLVGTSYGKLTF	52*01	19*01	CAGSPFGGAYEQYF	2-7*01	Flu MP (58-66)	CD8
VIR-CD8-70						FLUMP58_HC2_19	22*01	CAVEGADGLTF	45*01	27*01	CASGPNFNTGELFF	2-2*01	Flu MP (58-66)	CD8
VIR-CD8-71						FLUMP58_HC2_20	41*01	CAALNTDKLIF	34*01	27*01	CASSLWGGTEAFF	1-1*01	Flu MP (58-66)	CD8
VIR-CD8-72						FLUMP58_HC2_21	8-6*02	CAGSGYSTLTF	11*01	5-4*01	CASGGGGPETQYF	2-5*01	Flu MP (58-66)	CD8
VIR-CD8-73						FLUMP58_HC2_22	8-3*01	CAVGLNTGTASKLTF	44*01	6-5*01	CASSRGTRGRSETQYF	2-5*01	Flu MP (58-66)	CD8
VIR-CD8-74						FLUMP58_HC2_23	8-6*02	CAVVYAGKSTF	27*01	7-9*01	CASSDPRGEETQYF	2-5*01	Flu MP (58-66)	CD8
VIR-CD8-75						FLUMP58_HC3_2	13-2*01	CAENSGGGSQGNLIF	42*01	19*02	CASSTRAADTQYF	2-3*01	Flu MP (58-66)	CD8
VIR-CD8-76						FLUMP58_T1D-1_1	29/DV5*01	CAASAGGGSQGNLIF	42*01	19*01	CASSGGSKKTQF	2-3*01	Flu MP (58-66)	CD8
VIR-CD8-77						FLUMP58_T1D-1_2	26-1*01	CIVSVLG#SGGSNYKLTF	53*01	19*01	CASRGRSSYEHYF	2-7*01	Flu MP (58-66)	CD8
VIR-CD8-78						FLUMP58_T1D-1_3	25*01	CAGSGGGSQGNLIF	42*01	19*01	CASSIRSLDEQFF	2-1*01	Flu MP (58-66)	CD8
VIR-CD8-79						FLUMP58_T1D-1_5	29/DV5*01	CTSVQQAL#GGSQGNLIF	42*01	19*01	CASSFTKDYSTMF	2-1*01	Flu MP (58-66)	CD8
VIR-CD8-80						FLUMP58_T1D-1_6	29/DV5*01	CTSVQQAL#GGSQGNLIF	42*01	19*01	CAGGRKRNTQYF	2-3*01	Flu MP (58-66)	CD8
VIR-CD8-81						FLUMP58_T1D-1_7	3*01	CAVRDGTGANNLFF	36*01	19*01	CASSRTATHGYTF	1-2*01	Flu MP (58-66)	CD8
VIR-CD8-82						FLUMP58_T1D-1_9	26-1*01	CIVRQLGTGAVVTIN*#F	53*01	19*01	CASSDRSSYEQYF	2-7*01	Flu MP (58-66)	CD8
VIR-CD8-83						FLUMP58_T1D-1_10	8-6*02	CAVSSNTGKLIF	37*02	19*01	CASSTRPSYEQYF	2-7*01	Flu MP (58-66)	CD8
VIR-CD8-84						FLUMP58_T1D-1_11	25*01	CAVSYGGSQGNLIF	42*01	19*01	CASSGRPTETQYF	2-3*01	Flu MP (58-66)	CD8
VIR-CD8-85						FLUMP58_T1D-1_12	36/DV7*02	CAVED#ISSGSARQLTF	22*01	19*01	CAGSVLRGGRNERFF	2-1*01	Flu MP (58-66)	CD8
VIR-CD8-86						FLUMP58_T1D-1_13	8-4*03	VL*#GGGADGLTF	45*01	27*01	CASSLIFPGELFF	2-2*01	Flu MP (58-66)	CD8
VIR-CD8-87						FLUMP58_T1D-1_14	17*01	CARSRNKQGGIFFF	23*01	27*01	CASSLMGQGINQPQHF	1-5*01	Flu MP (58-66)	CD8
VIR-CD8-88						FLUMP58_T1D-1_16	25*01	CAGSPIYNQGGKLIF	23*01	4-3*01	CASSQEWGINEKLFF	1-4*01	Flu MP (58-66)	CD8
VIR-CD8-89						FLUMP58_T1D-1_17	29/DV5*01	VQQDLGY##GGTSYGKLTF	52*01	7-8*01	CATPTNLGGGGGNYF	2-7*01	Flu MP (58-66)	CD8
VIR-CD8-90						FLUMP58_T1D-1_18	29/DV5*01	CAASAGGGSQGNLIF	42*01	19*01	CASSGGSKNYAVF	2-3*01	Flu MP (58-66)	CD8
VIR-CD8-91						FLUMP58_T1D-1_19	23/DV6*01	CAASARSMDSNYQLIW	33*01	19*01	CASSIHGANQPQHF	1-5*01	Flu MP (58-66)	CD8
VIR-CD8-92						FLUMP58_T1D-1_20	23/DV6*01	CAASARSMDSNYQLIW	33*01	19*01	CASSIRGANQPQHF	1-5*01	Flu MP (58-66)	CD8
VIR-CD8-93						FLUMP58_T1D-1_21	17*01	CATDDHAGGTSYGKLTF	52*01	19*01	CAGSVTGALGTEAFF	1-1*01	Flu MP (58-66)	CD8
VIR-CD8-94						FLUMP58_T1D-1_22	3*01	CASPGGGGSQGNLIF	42*01	19*01	CASRKRGTAPQFF	2-3*01	Flu MP (58-66)	CD8
VIR-CD8-95						FLUMP58_T1D-1_23	27*01	CAGGGSQGNLIF	42*01	19*01	CASRTRSAYEQYF	2-7*01	Flu MP (58-66)	CD8
VIR-CD8-91						FLUMP58_T1D-1_24	23/DV6*01	CAAGGGAWLARISF	33*01	19*01	CASSIHGANQPQHF	1-5*01	Flu MP (58-66)	CD8
VIR-CD8-96						FLUMP58_T1D-1_25	29/DV5*01	CAASATPYGGSQGNLIF	42*01	19*01	CASSIRSAYEQYF	2-7*01	Flu MP (58-66)	CD8
VIR-CD8-97						FLUMP58_T1D-1_26	8-2*01	CAVSDLIGDDKIIF	30*01	4-2*01	CASSPGTPTYGYTF	1-2*01	Flu MP (58-66)	CD8
VIR-CD8-98						FLUMP58_T1D-1_27	25*01	CAGASGGSQGNLIF	42*01	19*01	CASSPRSTDTQYF	2-3*01	Flu MP (58-66)	CD8
VIR-CD8-99						FLUMP58_T1D-1_28	36/DV7*02	CAVGGATNKLIF	32*02	18*01	CASSQTGAEELFF	2-2*01	Flu MP (58-66)	CD8
VIR-CD8-100						FLUMP58_T1D-1_29	24*01	CAFIHLEYGNKLVF	47*01	6-5*01	CASSTLTGAETQYF	2-5*01	Flu MP (58-66)	CD8
VIR-CD8-101						FLUMP58_T1D-1_30	14/DV4*02	CAMREVHMDSNYQLIR	33*01	27*01	CASTSRGVSKVFF	1-1*01	Flu MP (58-66)	CD8
VIR-CD8-102						FLUMP58_T1D-1_31	26-2*01	CTPG#SQGNLIF	42*01	19*01	CASSIRSSYEQYF	2-7*01	Flu MP (58-66)	CD8
VIR-CD8-103						FluMP58-66		Not reported		19*01	CASSIRGSYEQYF	2-7*01	Flu MP (58-66)	CD8
VIR-CD8-104						FluMP58-66		Not reported		19*01	CASSIRPSYERYF	2-7*01	Flu MP (58-66)	CD8
VIR-CD8-105						FluMP58-66		Not reported		19*01	CASSIRSSYERYF	2-7*01	Flu MP (58-66)	CD8
VIR-CD8-106						FluMP58-66		Not reported		19*01	CASSTGLYGYPF	1-2*01	Flu MP (58-66)	CD8
VIR-CD8-107						FluMP58-66		Not reported		7-8*03	CASSTSLGGGARQYF	2-7*01	Flu MP (58-66)	CD8
VIR-CD8-108						FluMP58-66		Not reported		19*01	CVGRKGRDGYPF	1-2*01	Flu MP (58-66)	CD8
VIR-CD8-109						FluMP58-66		Not reported		19*05	CASSSRSPYEQYF	2-7*01	Flu MP (58-66)	CD8
VIR-CD8-110						FluMP58-66		Not reported		5-1*01	CASCLGQGSYNEQFF	2-1*01	Flu MP (58-66)	CD8
VIR-CD8-111						FluMP58-66		Not reported		19*01	CASGIGGYGYPF	1-2*01	Flu MP (58-66)	CD8
VIR-CD8-112						FluMP58-66		Not reported		27*01	CASSFGQGAETQYF	2-5*01	Flu MP (58-66)	CD8
VIR-CD8-113						FluMP58-66		Not reported		19*01	CASSGRSPYEQDF	2-7*01	Flu MP (58-66)	CD8
VIR-CD8-114						FluMP58-66		Not reported		19*01	CASSIGYFGYTF	1-2*01	Flu MP (58-66)	CD8
VIR-CD8-115						FluMP58-66		Not reported		19*01	CASSILSNQPQHF	1-5*01	Flu MP (58-66)	CD8
VIR-CD8-116						FluMP58-66		Not reported		19*01	CASSKRSNPPQHF	1-5*01	Flu MP (58-66)	CD8
VIR-CD8-117						FluMP58-66		Not reported		28*01	CASSLPRDLASGRTKTRSYNEQFF	2-1*01	Flu MP (58-66)	CD8
VIR-CD8-118						FluMP58-66		Not reported		19*01	CASSTRSGETQYF	2-5*01	Flu MP (58-66)	CD8
VIR-CD8-119						FluMP58-66		Not reported		19*01	CASSVRSSYEQYF	2-7*01	Flu MP (58-66)	CD8
VIR-CD8-120						FluMP58-66		Not reported		19*01	GASSIGIFGYTF	1-2*01	Flu MP (58-66)	CD8
VIR-CD8-106						FluMP58-66		Not reported		19*01	CASSTGLYGYPF	1-2*01	Flu MP (58-66)	CD8
VIR-CD8-121						FluMP58-66		Not reported		19*01	CASRIGIYGYPF	1-2*01	Flu MP (58-66)	CD8
VIR-CD8-122						FluMP58-66		Not reported		19*01	CASSTGSYGYTF	1-2*01	Flu MP (58-66)	CD8
VIR-CD8-123						FluMP58-66		Not reported		19*01	CASSIGSYGYTF	2-7*01	Flu MP (58-66)	CD8
VIR-CD8-124						FluMP58-66		Not reported		19*01	CASSSRSAIEQFF	2-1*01	Flu MP (58-66)	CD8
VIR-CD8-125						FluMP58-66		Not reported		7-2*01	CASSTSLGGGGRQSF	2-7*01	Flu MP (58-66)	CD8
T1D-CD8-7						IGRP265-273_T1D-1	25*01	CAGLGDSGGSNYKLTF	53*01	3-1*01	CASSQDRWDVMSKNIQYF	2-4*01	IGRP (265-273)	CD8
T1D-CD8-8						IGRP265-273_T1D-1	29/DV5*01	CAASGGSNYKLTF	53*01	10-3*01	CAISEMLIRGLANYGYPF	1-2*01	IGRP (265-273)	CD8
T1D-CD8-9						IGRP265-273_T1D-1	29/DV5*01	CAASGGSNYKLTF	53*01	10-3*01	CAISDRFMREEMTYGYPF	1-2*01	IGRP (265-273)	CD8
T1D-CD8-10						IGRP265-273_T1D-1	29/DV5*01	CAASGGSNYKLTF	53*01	24-1*01	CATSDPLIKGLAEYNEQFF	2-1*01	IGRP (265-273)	CD8
T1D-CD8-11						IGRP265-273	29/DV5*01	CAASGGSNYKLTF	53*01	6-2*01	CASGTLLIRGKGYERYF	2-7*01	IGRP (265-273)	CD8
T1D-CD8-12						IGRP265-273_T1D-1	25*01	CAGLGDSGGSNYKLTF	53*01	3-1*01	CASGDGLAGKITGELFF	2-4*01	IGRP (265-273)	CD8
T1D-CD8-13						IGRP265-273_T1D-1	29/DV5*01	CAASGGSNYKLTF	53*01	19*01	CAKKTSLLGPGANYGYTF	1-2*01	IGRP (265-273)	CD8
T1D-CD8-14						IGRP265-273_T1D-1	29/DV5*01	CAASDGAGNMLTF	39*01	28*01	CASRGLIIQRSSYEQYF	2-7*01	IGRP (265-273)	CD8
T1D-CD8-15						IGRP265-273_T1D-1	29/DV5*02	CAASGGSNYKLTF	53*02	10-3*01	CASSGRFLREGMTYGYTF	1-2*01	IGRP (265-273)	CD8
T1D-CD8-16						IGRP265-273	8-3*01	CALQTGANNLFF	36*01	3-1*01	CASSQDRWDVMSQNIQYF	2-4*01	IGRP (265-273)	CD8
T1D-CD8-17						IGRP265-273_T1D-1	29/DV5*01	VQQAG#SNYKLTF	53*01	10-3*01	CAISDRFMREGMTYGYTF	1-2*01	IGRP (265-273)	CD8
T1D-CD8-18						IGRP265-273_T1D-1	29/DV5*01	CAASVGSNFNKFYF	21*01	28*01	CASSSFVIAGGDYEQNF	2-7*01	IGRP (265-273)	CD8
T1D-CD8-19						IGRP265-273_T1D-1	25*01	CAGLGDSGGSNYKLTF	53*01	3-1*01	CASRQDRWEKMGQNIRRF	2-4*01	IGRP (265-273)	CD8
T1D-CD8-20						IGRP265-273_T1D-1_19	17*01	CAAFRSNDYKLSF	20*01	6-5*01	CASSPVPGLDEQFF	2-1*01	IGRP (265-273)	CD8
T1D-CD8-21						IGRP265-273_T1D-1_20	8-4*01	CAVSADSGGSNYKLTF	53*01	24-1*01	CATSDLPYIGTRLNEQFF	2-1*01	IGRP (265-273)	CD8
T1D-CD8-22						IGRP265-273_T1D-2_1	29/DV5*01	CAASGGSNYKLTF	53*01	30*01	CAWGVLFIGRGVGDYGYTF	1-2*01	IGRP (265-273)	CD8
T1D-CD8-23						IGRP265-273_T1D-2_3	29/DV5*01	CAASGGSNYKLTF	53*01	3-1*01	CASSQEVMTALQPDYGYTF	1-2*01	IGRP (265-273)	CD8
T1D-CD8-24						IGRP265-273_T1D-2_5	29/DV5*01	CAASGGSNYKLTF	53*01	5-8*01	CASSSAVIRGLDWCYTF	1-2*01	IGRP (265-273)	CD8
T1D-CD8-25						IGRP265-273_T1D-2	29/DV5*01	CAASGGSNYKLTF	53*01	10-3*01	CAISDLSITGGDNYGYTF	1-2*01	IGRP (265-273)	CD8
T1D-CD8-26						IGRP265-273_T1D-2_8	8-1*01	CAVISYNTDKLIF	34*01	19*01	CASRSSDPYEQYF	2-7*01	IGRP (265-273)	CD8
T1D-CD8-27						IGRP265-273_T1D-2_9	26-1*01	CISP*SGSSNTGKLIF	37*02	6-1*01	CASSEVNRGINGYTF	1-2*01	IGRP (265-273)	CD8
T1D-CD8-28						IGRP265-273_T1D-2_11	26-1*01	CIXXL*NDIGENMFLI	39*01	4-2*01	CASSQGVIESGELFF	2-2*01	IGRP (265-273)	CD8
T1D-CD8-29						IGRP265-273_T1D-2_12	26-1*01	CIVRVA#SGNTPLVF	29*01	5-8*01	CASSSAVIRGLDGGYTF	1-2*01	IGRP (265-273)	CD8
T1D-CD8-30						IGRP265-273_T1D-3_1	25*01	CAGLGDSGGSNYKLTF	53*01	3-1*01	CASSQDHRVMRLDAGELFF	2-2*01	IGRP (265-273)	CD8
T1D-CD8-31						IGRP265-273_DM3	25*01	CAG#YGNKLVF	47*02	7-8*01	CASRIWYIRNEETQYF	2-5*01	IGRP (265-273)	CD8
T1D-CD8-32						IGRP265-273_DM3_4	35*01	CAXSGGGSYQLTF	28*01	29-1*01	CSVPTEGIYGYTF	1-2*01	IGRP (265-273)	CD8
T1D-CD8-33						IGRP265-273_DM3_5	8-2*01	CVVSDGYGGATNKLIF	32*02	5-6*01	CASSLDRAIGVTYEQYF	2-7*01	IGRP (265-273)	CD8
T1D-CD8-34						IGRP265-273_DM3_6	8-6*02	CALPP#YNFNKFYF	21*01	5-6*01	CASSYGLAEQFF	2-1*01	IGRP (265-273)	CD8
T1D-CD8-35						IGRP265-273_DM3_7	26-1*01	CIAQGAQKLVF	54*01	20-1*01	CSASASLTSGANVLTF	2-6*01	IGRP (265-273)	CD8
T1D-CD8-36						IGRP265-273_DM3_8	27*01	CAGGLIYNQEGKLIF	23*01	6-1*01	CARRSRGENNGGVF	2-1*01	IGRP (265-273)	CD8
T1D-CD8-37						IGRP265-273_DM3_9	8-3*01	CAGRLVVGGGADALTF	45*01	6-6*01	CASSYQHEQYF	2-7*01	IGRP (265-273)	CD8
T1D-CD8-38						IGRP265-273_T1D-4_1	8-2*01	CAVS#SNFGNEKLTF	48*01	6-5*01	CASVGPGYTGELFF	2-2*01	IGRP (265-273)	CD8
T1D-CD8-39						IGRP265-273_T1D-4_2	8-6*01	CKAPLVF	29*01	27*01	CASREGSYPKNIQYF	2-4*01	IGRP (265-273)	CD8
T1D-CD8-40						IGRP265-273_T1D-5_1	8-1*01	CAVMAPHTGGFKTIF	9*01	12-3*01	CASSWETETEAFF	1-1*01	IGRP (265-273)	CD8
T1D-CD8-41						IGRP265-273_T1D-5_2	29/DV5*01	CAASASGGTSYGKLTF	52*01	6-5*01	CASSYSGGNRKNTQNF	2-3*01	IGRP (265-273)	CD8
T1D-CD8-42						IGRP265-273_T1D-5_3		Not reported		29-1*01	CSPTGLRTDTQYF	2-3*01	IGRP (265-273)	CD8
T1D-CD8-43						IGRP265-273_T1D-5_3		Not reported		29-1*01	CSVESMDRNYEQYF	2-7*01	IGRP (265-273)	CD8
T1D-CD8-44						IGRP265-273_ROTDM1_1	12-1*01	CVVKRGYSTLTF	11*01	28*01	CASSPITGTSLANEQFF	2-1*01	IGRP (265-273)	CD8
T1D-CD8-45						IGRP265-273_HC5_1	29/DV5*01	CAASGXGTYKYIF	40*01	10-3*01	CAIRGEGNTEAFF	1-1*01	IGRP (265-273)	CD8
T1D-CD8-46						IGRP265-273_HC8_1	29/DV5*01	CAARVENNTAKLIF	34*01	10-3*01	CAISDWSTYEQYF	2-7*01	IGRP (265-273)	CD8
	2017	Sci Transl Med	Heninger-Bonifacio	A divergent population of autoantigen-responsive CD4+ T cells in infants prior to b cell autoimmunity	28228602										Blood	Clone
T1D-CD4-49						GAD_C1_1	27*01	CAALTMEYGNKLVF	47*01	19*01	CASSIGPGNEQFF	2-1*01	GAD65	CD4
T1D-CD4-49						GAD_C1_2	10*01	CGGRKIXPGEG##F	18*01	19*01	CASSIGPGNEQFF	2-1*01	GAD65	CD4
T1D-CD4-50						GAD_C1_3	8-3*02	CAVDNAGNMLTF	39*01	7-9*01	CASSPGGGYTF	1-2*01	GAD65	CD4
T1D-CD4-51						GAD_C1_4	16*01	CALKNAGNMLTF	39*01	28*01	CASRDRGHSPDTQYF	2-3*01	GAD65	CD4
T1D-CD4-52						GAD_C1_5	9-2*01	CALNAQAGTALIF	15*01	23-1*01	CASSQSPTGNEQYF	2-7*01	GAD65	CD4
T1D-CD4-53						GAD_C1_6	9-2*01	CAVNNQAGTALIF	15*01	4-1*01	CASSRTGYGYTF	1-2*01	GAD65	CD4
T1D-CD4-54						GAD_C1_7	22*01	CAAEG#GSSNTGKLIF	37*02	6-1*01	CASSEGGPDTEAFF	1-1*01	GAD65	CD4
T1D-CD4-55						GAD_C1_8	22*01	CAAEG#GSSNTGKLIF	37*02	6-1*01	CSGWEGGPDTEPFF	1-1*01	GAD65	CD4
T1D-CD4-56						GAD_C1_9	26-1*01	CIVRGLYSGAGSYQLTF	28*01	28*01	CASSHLPGTADSNQPQHF	1-5*01	GAD65	CD4
T1D-CD4-57						GAD_C1_10	16*01	CALNTNAGKSTF	27*01	5-1*01	CASSLGHNQPQHF	1-5*01	GAD65	CD4
T1D-CD4-58						GAD_C1_11	17*01	CARGSTLGRLYF	18*01	7-9*01	CASSLRIAGTVTEAFF	1-1*01	GAD65	CD4
T1D-CD4-59						GAD_C1_12	17*01	CAGNDYKLSF	20*01	18*01	CASSPGLGYNEQFF	2-1*01	GAD65	CD4
T1D-CD4-60						GAD_C1_13	8-3*01	CAVVPMEYGNKLVF	47*01	2*01	CASSVGVEGTFF	1-1*01	GAD65	CD4
T1D-CD4-61						GAD_C1_14	25*01	CAAQRTYKYIF	40*01	28*01	CASSWLDSPLHF	1-6*01	GAD65	CD4
T1D-CD4-62						GAD_C1_15	23/DV6*01	CAAKERWYGQNFVF	26*01	20-1*02	CSAKRLTSYGYPF	1-2*01	GAD65	CD4
T1D-CD4-63						GAD_C1_16	23/DV6*01	CAAKERWYGQNFVF	26*01	3-1*01	CASRQRGYNEQFF	2-1*01	GAD65	CD4
T1D-CD4-64						GAD_C1_17	23/DV6*01	CAAKERWYGQNFVF	26*01	28*01	CATSLSGVRTTNTEAFF	1-1*01	GAD65	CD4
T1D-CD4-65						GAD_C1_19	23/DV6*01	CAAKERWYGQNFVF	26*01	20-1*02	CSSSLSGVRTTNTEAFF	1-2*01	GAD65	CD4
T1D-CD4-66						GAD_C1_20	23/DV6*01	CAAKERWYGQNFVF	26*01	28*01	CREKRVNSYGHPF	1-2*01	GAD65	CD4
T1D-CD4-67						GAD_C1_21	29/DV5*01	CA##NAGGTSYGKLTF	52*01	11-2*01	CASSQKGVALYQPQHF	1-2*01	GAD65	CD4
T1D-CD4-68						GAD_C1_22	10*01	CVVSDRGSTLGRLYF	18*01	25-1*01	CASQGGDNKSSGANVLT	2-6*01	GAD65	CD4
T1D-CD4-69						GAD_C1_23	10*01	CVVSDRGSTLGRLYF	18*01	25-1*01	CASSSGRETQYF	2-5*01	GAD65	CD4
T1D-CD4-70						GAD_C1_24	17*01	CATERYNQGGKLIF	23*01	5-1*01	CASRETYRGETRSF	2-5*01	GAD65	CD4
T1D-CD4-71						GAD_C1_25	6*01	CGPVVLGVTRKL#F	13*02	4-1*01	CASRGAGGPETQYF	2-5*01	GAD65	CD4
T1D-CD4-72						GAD_C1_26	29/DV5*01	CAASAG#AGKSTF	27*01	5-4*01	CASSIDLNQPQHF	1-5*01	GAD65	CD4
T1D-CD4-73						GAD_C1_27	26-1*01	CIVRAPYGGATNKLIF	32*02	7-9*01	CASSDRAGELFF	2-2*01	GAD65	CD4
T1D-CD4-74						GAD_C1_28	10*01	CVGGDRGSTLGGLYF	18*01	25-1*01	CASSERETQYF	2-5*01	GAD65	CD4
T1D-CD4-74						GAD_C1_29	10*01	CVVRDRSSTLGRLYF	18*01	25-1*01	CASSERETQYF	2-5*01	GAD65	CD4
T1D-CD4-75						GAD_C1_30	13-2*01	CAAPMDSSYKLIF	12*01	2*01	CASSETVLWEKLFF	1-4*01	GAD65	CD4
T1D-CD4-76						GAD_C1_31	22*01	CAVYNQGXXLIT	23*01	28*01	CASSLGGYGYTF	1-2*01	GAD65	CD4
T1D-CD4-76						GAD_C1_32	8-2*01	CVVSDRDNNARLMF	31*01	28*01	CASSLGGYGYTF	1-2*01	GAD65	CD4
T1D-CD4-77						GAD_C1_33	29/DV5*01	CAARGAGGTSYGKLTF	52*01	27*01	CASSLSDWRGTQYF	2-5*01	GAD65	CD4
T1D-CD4-78						GAD_C1_34	8-6*02	CAVKTSGSARQLTF	22*01	4-1*01	CASSPLPRREEGYTF	1-2*01	GAD65	CD4
T1D-CD4-79						GAD_C1_36	26-2*01	CIPIVEYGNKLVF	47*01	4-1*01	CASSQYVWDRDGYTF	1-2*01	GAD65	CD4
T1D-CD4-80						GAD_C1_38	26-1*01	CIVR#YTGANSKLTF	56*01	20-1*02	CRARRLAPYQETQYF	2-5*01	GAD65	CD4
T1D-CD4-81						GAD_C1_40	27*01	CAGPYSGGYQKVTF	13*02	20-1*01	CSARLIFYHSYEQYF	2-7*01	GAD65	CD4
T1D-CD4-82						GAD_C1_41	2*01	CAVVASGGSYIPTF	6*01	30*01	CATSRTGVRREQYF	2-7*01	GAD65	CD4
T1D-CD4-83						GAD_C1_42	8-3*02	CVPYGGAVLPR*#F	3*01	7-8*01	CASSPAAASGNTIYF	1-3*01	GAD65	CD4
T1D-CD4-84						GAD_C1_44	13-1*01	CAASSGGYQKVTF	13*02	20-1*02	CRGRGTGGEKLFF	1-4*01	GAD65	CD4
T1D-CD4-85						GAD_C1_45	10*01	CVVIDRGSTLGRLYF	18*01	25-1*01	CASSDFDRGGSGETQYF	2-5*01	GAD65	CD4
T1D-CD4-86						GAD_C1_46	8-2*01	CAV#AYSGAGSYQLTF	28*01	4-1*01	CASFEGEDGYTF	1-2*01	GAD65	CD4
T1D-CD4-87						GAD_C1_47	35*01	CAGQLRGAGSYQLTF	28*01	6-1*01	CASSPPGGSPLHF	1-6*02	GAD65	CD4
T1D-CD4-88						GAD_C1_48	3*01	CAVRGLYNFNKFYF	21*01	14*01	CASSQVTGAKNIQYF	2-4*01	GAD65	CD4
T1D-CD4-89						GAD_C1_49	26-1*01	CIVRVARGAGGTSYGKLTF	52*01	2*01	CASQRAVNSNQPPPF	1-5*01	GAD65	CD4
T1D-CD4-90						GAD_C1_50	3*01	CAVRAPSTGFQKLVF	8*01	28*01	CASSLRVLDSPLHF	1-6*02	GAD65	CD4
T1D-CD4-91						GAD_C1_51	4*01	CLVDQTGANNLFF	36*01	5-1*01	CASSLGLANYGYTF	1-2*01	GAD65	CD4
T1D-CD4-92						GAD_C1_52	25*01	CAGPANAGGTSYGKLTF	52*01	28*01	CASSLNWNTEAFF	1-1*01	GAD65	CD4
T1D-CD4-93						GAD_C1_53	10*01	CLGGGRRSTLGRVYF	18*01	25-1*01	CASSERRALGGGEQYF	2-7*01	GAD65	CD4
T1D-CD4-94						GAD_C1_54	17*01	CVVSSGSARQLTF	22*01	4-1*01	CASSRPDLSGRVTDTQYF	2-3*01	GAD65	CD4
T1D-CD4-95						GAD_C1_55	9-2*01	CALGAGSARXLTF	22*01	29-1*01	CSVETGGGYTF	1-2*01	GAD65	CD4
T1D-CD4-96						GAD_C1_56	29/DV5*01	CAASER#SGNTGKLIF	37*01	7-8*02	CASSFSRALANEKLFF	1-4*01	GAD65	CD4
T1D-CD4-97						GAD_C1_57	36/DV7*02	CAHYNQGGKLIF	23*01	2*01	CASRRQRDDQPQHF	1-5*01	GAD65	CD4
T1D-CD4-98						GAD_C1_58	3*01	CAVRDTLGE#LTGGGNKLTF	10*01	7-9*01	CASSSTSHQETQYF	2-5*01	GAD65	CD4
T1D-CD4-99						GAD_C1_59	17*01	CATDEGGQKLL*F#	15*01	5-5*01	CASSRLPNEKLFF	1-4*01	GAD65	CD4
T1D-CD4-100						GAD_C1_60	35*01	CAXXQHVRLMF	31*01	20-1*02	CSDRDRNTGVNPPPHF	1-5*01	GAD65	CD4
T1D-CD4-101						GAD_C1_61	26-2*01	CILRHDNAGHMFAF	39*01	4-1*01	CASSQVQETQYF	2-5*01	GAD65	CD4
T1D-CD4-102						GAD_C1_62	8-6*02	CAVSDALGGYNKLIF	4*01	20-1*02	CSEKRGNPPQLF	1-5*01	GAD65	CD4
T1D-CD4-103						GAD_C1_64	4*01	CLVGDKNNAGNMLTF	39*01	6-1*01	CASSIRDYYGYTF	1-2*01	GAD65	CD4
T1D-CD4-104						GAD_C1_65	20*01	CAGXEREDKIIF	30*01	11-2*01	CCSSWAVHNNEEFF	2-1*01	GAD65	CD4
T1D-CD4-105						GAD_C1_66	8-3*01	CAVG#GSSNTGKLIF	37*02	3-1*01	CASSQDYTGELFF	2-2*01	GAD65	CD4
T1D-CD4-106						GAD_C1_67	26-1*01	CIVRKRF	38*01	27*01	CASMTLLIAGSTDTQYF	2-3*01	GAD65	CD4
T1D-CD4-107						GAD_C1_69	39*01	CTGNSGYALNF	41*01	4-1*01	CASRRAPGYNSPLHF	1-6*02	GAD65	CD4
T1D-CD4-108						GAD_C1_70	26-1*01	CIVRASNTGKLIF	37*01	4-1*01	CASSQVWGLLRETQYF	2-5*01	GAD65	CD4
T1D-CD4-109						GAD_C1_71	3*01	CAVRDLYRR#NFNKFYF	21*01	4-1*01	CASSQGRDRLYEQYF	2-7*01	GAD65	CD4
T1D-CD4-110						GAD_C1_72	27*01	CAGLYGGTYKYIF	40*01	28*01	CASSLLGQGGSYTGELFF	2-2*01	GAD65	CD4
T1D-CD4-111						GAD_C1_73	29/DV5*01	CAASALEGGSEKLVF	57*01	20-1*03	CRARQGGNTIYF	1-3*01	GAD65	CD4
T1D-CD4-112						GAD_C1_74	22*01	CAFGYGNNRLAF	7*01	5-4*01	CASSRGQGNEKLFF	1-4*01	GAD65	CD4
T1D-CD4-113						GAD_C1_77	8-3*02	CAVGYYKLSF	20*01	3-1*01	CASSLRGQSLAGGPSYNEQFF	2-1*01	GAD65	CD4
T1D-CD4-114						GAD_C1_78	12-1*01	CVPSPYSSASKIIF	3*01	5-1*01	CASRQTGELFF	2-2*01	GAD65	CD4
T1D-CD4-115						GAD_C1_79	17*01	CATSRTFMIYNQGGKLIF	23*01	4-1*01	CASRLRTRGPHTDTQYF	2-3*01	GAD65	CD4
T1D-CD4-116						GAD_C1_80	41*01	CAVRSVGFQFYF	49*01	6-5*01	CASSYTTWRGATGELFF	2-2*01	GAD65	CD4
T1D-CD4-117						GAD_C1_81	24*01	CAFLGNFNKFYF	21*01	28*01	CASSLLAPRTLRSNEQFF	2-1*01	GAD65	CD4
T1D-CD4-118						GAD_C1_82	29/DV5*01	CAARKRSTLTF	11*01	4-1*01	CASGPHLGGNTGELFF	2-2*01	GAD65	CD4
T1D-CD4-119						GAD_C1_83	23/DV6*01	CAAFLDRGSTLGRLYF	18*01	20-1*04	CSGGRLGGRYEQYF	2-7*01	GAD65	CD4
T1D-CD4-120						GAD_C1_84	3*01	CAVRDMGMNTGFQKLVF	8*01	4-1*01	CASSRTTSEAFF	1-1*01	GAD65	CD4
T1D-CD4-121						GAD_C1_85	16*01	CAL#NSGGYQKVTF	13*02	4-1*01	CASSQEGNEQYF	2-7*01	GAD65	CD4
T1D-CD4-122						GAD_C1_86	24*01	CAPVGAGSYQLTF	28*01	10-3*01	CAISESGSGGYNEQFF	2-1*01	GAD65	CD4
T1D-CD4-123						GAD_C1_87	24*01	CAPMNYGGSQGNLIF	42*01	28*01	CASSLDNNYGYTF	1-2*01	GAD65	CD4
T1D-CD4-124						GAD_C1_88	10*01	CVGGXXXSTLGRVXF	18*01	25-1*01	CASSGTSGRGADTQYF	2-3*01	GAD65	CD4
T1D-CD4-125						GAD_C1_89	29/DV5*01	CAASDPGSTLARLYF	18*01	5-1*01	CASSKKLGYEKLFF	1-4*01	GAD65	CD4
T1D-CD4-126						GAD_C1_91	17*01	CATGAQGGSEKLVF	57*01	4-1*01	CASSQEGREMAQYF	2-3*01	GAD65	CD4
T1D-CD4-127						GAD_C1_93	8-2*01	CAMLPTTSL#FYF	21*01	5-1*01	CASSLGLTDTQYF	2-3*01	GAD65	CD4
T1D-CD4-128						GAD_C1_94	12-1*01	CVVNEYGNKLVF	47*01	20-1*04	CSALGLAATSYNEEFF	2-1*01	GAD65	CD4
T1D-CD4-129						GAD_C1_95	16*01	CALKAAGNKLTF	17*01	14*01	CASSQGWDRGRLAFF	1-1*01	GAD65	CD4
T1D-CD4-130						GAD_C1_96	5*01	CAERIGTGGFKTNF	9*01	4-1*01	CASSHPGSNTEAFF	1-1*01	GAD65	CD4
T1D-CD4-131						GAD_C1_97	25*01	CAGPLARTYKYIF	40*01	10-2*01	CASTSNVAGGFQETQYF	2-5*01	GAD65	CD4
T1D-CD4-132						GAD_C1_98	3*01	CAVRDAPGGNQKVTF	13*02	4-1*01	CASGQGSGLNQPQHF	1-5*01	GAD65	CD4
T1D-CD4-133						GAD_C1_99	26-1*01	CIVRALLRMRF	43*01	6-5*01	CASRDKGDRNEKLFF	1-4*01	GAD65	CD4
T1D-CD4-134						GAD_C1_100	8-2*01	CVVSNGIARLMF	31*01	29-1*01	CSVEGTGKSPGGGNQPQHF	1-5*01	GAD65	CD4
T1D-CD4-135						GAD_C1_101	26-2*01	CILSRSGGYQKVTF	13*02	7-9*01	CASRSLASPTDTQYF	2-3*01	GAD65	CD4
T1D-CD4-136						GAD_C1_102	29/DV5*01	CAASDTGANSKLTF	56*01	6-1*01	CASSVTGAYGYPF	1-2*01	GAD65	CD4
T1D-CD4-137						GAD_C1_103	29/DV5*01	CAASAGAGNMLTF	39*01	5-1*01	CASSLAGLISQETQYF	2-5*01	GAD65	CD4
T1D-CD4-138						GAD_C1_104	26-2*01	CILRRIYNQGGKLIF	23*01	7-8*01	CASSLLLGPGNIQYF	2-4*01	GAD65	CD4
T1D-CD4-139						GAD_C1_105	25*01	CAGSGWTGNQFYF	49*01	20-1*01	CSARDRAERWFGVIYHEQFF	2-1*01	GAD65	CD4
T1D-CD4-140						GAD_C1_106	8-3*01	CAVG#NNNARLMF	31*01	7-9*01	CASSPMLAEVLNYGYTF	1-2*01	GAD65	CD4
T1D-CD4-141						GAD_C1_107	5*01	CAEXKGEARLMF	31*01	4-2*01	CASSQVSLVGTDTQYF	2-3*01	GAD65	CD4
T1D-CD4-142						GAD_C1_108	13-1*02	CSVRGKDPTYI#	6*01	7-6*01	CASRDRRGRTGELFF	2-2*01	GAD65	CD4
T1D-CD4-143						GAD_C1_109	8-1*01	CAVNGPGYQLTF	28*01	5-1*01	CASSLTGELFF	2-2*01	GAD65	CD4
T1D-CD4-144						GAD_C1_110	8-3*01	CAVGL#NDMRF	43*01	7-2*02	CASSLNRFYGYTF	1-2*01	GAD65	CD4
T1D-CD4-145						GAD_C1_111	24*02	CVVSDRSSTLGRLYF	18*01	25-1*01	CASSSPGGDRVNEKLFF	1-4*01	GAD65	CD4
T1D-CD4-146						GAD_C1_112	36/DV7*02	CALTGGGNKLTF	10*01	12-5*01	CASGLGQRVGGGEADKQCF	2-3*01	GAD65	CD4
T1D-CD4-147						GAD_C1_113	1-1*02	CAVNSGGYQKVTF	13*02	12-3*01	CASRLQGNQPQHF	1-5*01	GAD65	CD4
T1D-CD4-148						GAD_C1_114	8-3*02	CAVSNFNKFYF	21*01	4-1*01	CASTPILSMGQGRREQFF	2-1*01	GAD65	CD4
T1D-CD4-149						GAD_C1_115	10*01	CVGGATGAGNKLTF	17*01	4-1*01	CASSQGRGNSYGYTF	1-2*01	GAD65	CD4
T1D-CD4-150						GAD_C1_117	36/DV7*02	CASPIQGAQKLVF	54*01	4-1*01	CASRQLGMNTEAFF	1-1*01	GAD65	CD4
T1D-CD4-151						GAD_C1_118	26-2*01	CILRAGNEKLTF	48*01	6-6*02	CASSWGTGPNGYPF	1-2*01	GAD65	CD4
T1D-CD4-152						GAD_C1_120	17*01	CATGAMNYGGSQGNLIF	42*01	6-6*02	CASSYSQGFGETQNF	2-5*01	GAD65	CD4
T1D-CD4-153						GAD_C1_121	10*01	CXVGGGYHKVIF	4*01	24-1*01	CATSDPRDRTNEQYF	2-7*01	GAD65	CD4
T1D-CD4-154						GAD_C1_122	24*01	CAFTGGFKTIF	9*01	27*01	CASSLYRGQPQHF	1-5*01	GAD65	CD4
T1D-CD4-155						GAD_C1_124	36/DV7*02	CAVEAARGSEKLVF	57*01	5-4*01	CASSLGGQGTYGYTF	1-2*01	GAD65	CD4
T1D-CD4-156						GAD_C1_125	12-1*01	CVGSHKGGFKPNF	9*01	4-1*01	CASSHLGVHNEQFF	2-1*01	GAD65	CD4
T1D-CD4-157						GAD_C1_126	35*01	CAGH##FNKFYF	21*01	30*01	CAWSSRFLRGQDTEAFF	1-1*01	GAD65	CD4
T1D-CD4-158						GAD_C1_127	2*01	CAV#TGANNLFF	36*01	4-1*01	CASSQPRQGRKLFF	1-4*01	GAD65	CD4
T1D-CD4-159						GAD_C1_128	2*01	CAPEXTSVXTK#IF	30*01	30*01	CAWSVLAGETGEYNEQFF	2-1*01	GAD65	CD4
T1D-CD4-160						GAD_C1_129	12-1*01	CVACLRGSQGNLFF	42*01	6-6*02	CASSPQGGMFGEAFF	1-1*01	GAD65	CD4
T1D-CD4-161						GAD_C1_130	26-1*01	CIASIHNRGGKLIF	23*01	3-1*01	CASSRSLGLAQETQYF	2-5*01	GAD65	CD4
T1D-CD4-162						GAD_C1_131	24*01	CASFSSGSARQLTF	22*01	10-1*02	CASSRAGTGGYNEQFF	2-1*01	GAD65	CD4
T1D-CD4-163						GAD_C1_133	8-2*01	CVVRAFFGNEKLTF	48*01	5-1*01	CASRRIKGDYGYTF	1-2*01	GAD65	CD4
T1D-CD4-164						GAD_C1_135	41*01	CAVIPITASKLTF	44*01	4-1*01	CASGQTALAKNIQYF	2-4*01	GAD65	CD4
T1D-CD4-165						GAD_C1_138	3*01	CAVRVFSSGSARQLTF	22*01	28*01	CASSLRLAGVGEQYF	2-7*01	GAD65	CD4
T1D-CD4-166						GAD_C1_139	29/DV5*01	CAAS#YSGAGSYQLTF	28*01	28*01	CASSLWGRYGYTF	1-2*01	GAD65	CD4
T1D-CD4-167						GAD_C1_140	12-1*01	CVVSLRGSQGNLIF	42*01	6-6*01	CASSPQGGMFGEASF	1-1*01	GAD65	CD4
T1D-CD4-168						GAD_C1_141	9-2*01	CALVGGATNKLIF	32*02	20-1*01	CSARAGGQLYDTQYF	2-3*01	GAD65	CD4
T1D-CD4-169						GAD_C1_143	29/DV5*01	CAARS#SGGYNKLIF	4*01	25-1*01	CASSVQGGTGELFF	2-2*01	GAD65	CD4
T1D-CD4-170						GAD_C1_144	29/DV5*01	CGGTSYGKLTF	52*01	28*01	CASRPRGKNIQYF	2-4*01	GAD65	CD4
T1D-CD4-171						GAD_C1_145	21*01	CAARGLNDVMF	43*01	4-1*01	CASSQVFGEKLFF	1-4*01	GAD65	CD4
T1D-CD4-172						GAD_C1_146	26-1*01	CIVGLPTGANSKLTF	56*01	7-8*01	CASSLARVRDSNQPQHF	1-5*01	GAD65	CD4
T1D-CD4-173						GAD_C1_152	8-3*02	CAVGASGYSTLTF	11*01	10-2*01	CPIGGQGGNTGELFF	2-2*01	GAD65	CD4
T1D-CD4-174						GAD_C1_153	26-2*01	CILRDTARGSTLGRLYF	18*01	4-1*01	CASPETGRDGYTF	1-2*01	GAD65	CD4
T1D-CD4-175						GAD_C1_154	26-1*01	CIATYNAGNMLTF	39*01	2*01	CASSDWAGAFSNQPQHF	1-5*01	GAD65	CD4
T1D-CD4-176						GAD_C1_155	4*01	CLVGAGRRALTF	5*01	28*01	CASSSGGGANVLTF	2-6*01	GAD65	CD4
T1D-CD4-177						GAD_C1_156	22*01	CAVRVPWGQNFVF	26*01	27*01	CASRNQFKVPYEQYF	2-7*01	GAD65	CD4
T1D-CD4-178						GAD_C1_157	26-1*01	CIAAYSGNTPLVF	29*01	2*01	CASSDFSLTGTSGYNEQFF	2-1*01	GAD65	CD4
T1D-CD4-179						GAD_C1_158	13-2*01	CAENHG*#GSQGNLIF	42*01	5-4*02	CATTNGGFSNEQFF	2-1*01	GAD65	CD4
T1D-CD4-180						GAD_C1_159	8-2*01	CAVIVGDYKLSF	20*01	29-1*01	CSVAGTGGNTIYF	1-3*01	GAD65	CD4
T1D-CD4-181						GAD_C1_160	10*01	CVGGXRGSTLGRLYF	18*01	25-1*01	CATSLSGTSGKVSVDQTDTQYF	2-3*01	GAD65	CD4
T1D-CD4-182						GAD_C1_161	36/DV7*02	CALNGGAQKLVF	54*01	10-3*01	CAISVLAGGYNEQFF	2-1*01	GAD65	CD4
T1D-CD4-183						GAD_C1_162	8-2*01	CAVSFGGTPLVF	29*01	28*01	CATSPLLRLGGVWDTQYF	2-3*01	GAD65	CD4
T1D-CD4-184						GAD_C1_163	20*01	CAVCFWAAGNKLSL	17*01	7-9*01	CASSPWGAERDTQYF	2-3*01	GAD65	CD4
T1D-CD4-185						GAD_C1_164	29/DV5*01	CAATDNTDKLIF	34*01	3-1*01	CASSRTSLAGGSEQYF	2-7*01	GAD65	CD4
T1D-CD4-186						GAD_C1_166	29/DV5*01	CAATYPPSRLTF	58*01	2*01	CASRAGNTGELFF	2-2*01	GAD65	CD4
T1D-CD4-187						GAD_C1_167	8-3*02	CAVALRAGNMLTF	39*01	5-4*01	CASTLQGSGSPLHF	1-6*01	GAD65	CD4
T1D-CD4-188						GAD_C1_168	8-2*01	CAVSDPNYGQNFVF	26*01	5-6*01	CASSLATYEQYF	2-7*01	GAD65	CD4
T1D-CD4-189						GAD_C1_169	26-1*01	CIVRDRDNYGQNFVF	26*01	28*01	CATSLGAGPSYEQYF	2-7*01	GAD65	CD4
T1D-CD4-190						GAD_C1_170	17*01	CATDARFTYKYIF	40*01	28*01	CASRGSEAGANVLTF	2-6*01	GAD65	CD4
T1D-CD4-191						GAD_C1_171	8-2*01	CAVSEAGAGSYQLTF	28*01	6-5*01	CASSYSGTGYYEQYF	2-7*01	GAD65	CD4
T1D-CD4-192						GAD_C1_172	17*01	CAT#NFNKFYF	21*01	25-1*01	CASSEAYNEQFF	2-1*01	GAD65	CD4
T1D-CD4-193						GAD_C1_173	39*01	CAVDLGWNNNARLMF	31*01	4-1*01	CASIPSRGGEKKNILYF	2-4*01	GAD65	CD4
T1D-CD4-194						GAD_C1_174	4*01	CLVGRSASKIIF	3*01	20-1*07	CSTHKWGAGYNEQFF	2-1*01	GAD65	CD4
T1D-CD4-195						GAD_C1_175	25*01	CAGRRGSTLGRLYF	18*01	5-4*01	CASSLGDGGGFPETQYF	2-5*01	GAD65	CD4
T1D-CD4-196						GAD_C1_176	8-2*01	CAVILH#NQGGKLIF	23*01	28*01	CASSLLGQPYGYPF	1-2*01	GAD65	CD4
T1D-CD4-197						GAD_C1_177	29/DV5*01	CAARRIYNQGGKLIF	23*01	6-1*01	CASSEGELKKLYEPQYF	2-5*01	GAD65	CD4
T1D-CD4-198						GAD_C1_178	29/DV5*01	CAASFSGTYKYIF	40*01	20-1*07	CRAIARGYYNEQFF	2-1*01	GAD65	CD4
T1D-CD4-199						GAD_C1_179	4*01	CLVVYTYSGTYKYIF	40*01	27*01	CASNPSRTGEFTDTQYF	2-3*01	GAD65	CD4
T1D-CD4-200						GAD_C1_180	41*01	CARNTGNQFYF	49*01	3-1*01	CASSQKGWFNEKLFF	1-4*01	GAD65	CD4
T1D-CD4-201						GAD_C1_181	8-6*02	CAVSRTGFGNEKLTF	48*01	5-7*01	CASSLGHQPQIF	1-5*01	GAD65	CD4
T1D-CD4-202						GAD_C1_185	4*01	CLPTSKXXRGYNKLIL	4*01	28*01	CATSQTGTGSANIQYF	2-4*01	GAD65	CD4
T1D-CD4-203						GAD_C1_188	25*01	CAV#NAGGTSYGKLTF	52*01	5-1*01	CASSSRGGELFF	2-2*01	GAD65	CD4
T1D-CD4-204						GAD_C1_189	10*01	CVGSDRGPTLGRLYF	18*01	25-1*01	CAGSEPGISGPLAYNEQFF	2-1*01	GAD65	CD4
T1D-CD4-205						GAD_C1_190	22*01	CAVDRYGNKLVF	47*01	4-2*01	CASSLRAGELFF	2-2*01	GAD65	CD4
T1D-CD4-206						GAD_C1_191	10*01	CVGSDRGSTLGRLYF	18*01	25-1*01	CASSGGIQDNQPQHF	1-5*01	GAD65	CD4
T1D-CD4-207						GAD_C1_192	3*01	CAVRDFPDYKLSF	20*01	19*01	CASSHRAGGGNTEAFF	1-1*01	GAD65	CD4
T1D-CD4-208						GAD_C1_193	10*01	CVGGGWGQNFFF	26*01	28*01	CASSLSGVRTTNTEAFF	1-1*01	GAD65	CD4
T1D-CD4-209						GAD_C1_194	6*01	CALGGGASKLL#	9*01	25-1*01	CASSSPGGDEKLFF	1-4*01	GAD65	CD4
T1D-CD4-210						GAD_C1_195	23/DV6*01	CAAPLSGGYQKVTF	13*02	25-1*01	CASRGRREQETLYF	2-5*01	GAD65	CD4
T1D-CD4-211						GAD_C1_196	29/DV5*01	CAASHRTSYDKVIF	50*01	10-3*01	CAIRQGTDTQYF	2-3*01	GAD65	CD4
T1D-CD4-212						GAD_C1_197	8-2*01	CVVXL*NDMRL	43*01	4-1*01	CASRQGESNTQYF	2-3*01	GAD65	CD4
T1D-CD4-213						GAD_C1_200	16*01	CALGENTGFQKLVF	8*01	29-1*01	CSAHSGANVLTF	2-6*01	GAD65	CD4
T1D-CD4-214						GAD_C1_201	21*01	CAVKKNTGFQKLVF	8*01	27*01	CATSPITFRGSPRGYTF	1-2*01	GAD65	CD4
T1D-CD4-215						GAD_C1_204	24*01	CASSTGTASKLTF	44*01	28*01	CASSPTGYEQYF	2-7*01	GAD65	CD4
T1D-CD4-216						GAD_C1_205	2*01	CAVRGWGNTGKLIF	37*01	7-9*01	CASSLVPRLAGEGEQFF	2-1*01	GAD65	CD4
T1D-CD4-217						GAD_C1_207	35*01	CAGLLGSARQLTF	22*01	7-9*01	CASSLAPGGRSYEQYF	2-7*01	GAD65	CD4
T1D-CD4-218						GAD_C1_208	27*01	CAGARGNLVYF	49*01	25-1*01	CASRGGGRETQNF	2-5*01	GAD65	CD4
T1D-CD4-219						GAD_C1_210	9-2*01	CALR##NAGNMLTF	39*01	4-1*01	CASGQRKPGVGGEAFF	1-1*01	GAD65	CD4
T1D-CD4-220						GAD_C1_211	24*01	CASHTGTASKLTF	44*01	28*01	CASSSLAYEQYF	2-7*01	GAD65	CD4
T1D-CD4-221						GAD_C1_212	34*01	CGAVILTGGGNKLTF	10*01	6-2*01	CASRQGVMYGYPF	1-2*01	GAD65	CD4
T1D-CD4-222						GAD_C1_214	23/DV6*01	CAARKMPGAGSYQLTF	28*01	6-2*01	CASRYRRGGGDYSNQPQHF	1-5*01	GAD65	CD4
T1D-CD4-223						GAD_C1_215	29/DV5*01	CDSGDMRF	43*01	5-4*01	CASSSGTVNTEAFF	1-1*01	GAD65	CD4
T1D-CD4-224						GAD_C1_216	8-6*02	CAVRPG#GATNKLIF	32*02	6-4*01	CASSQQGQPDTQYF	2-3*01	GAD65	CD4
T1D-CD4-225						GAD_C1_217	24*01	CHNWSQ*#KLTF	56*01	7-8*03	CASSLGTQRLIQETQYF	2-5*01	GAD65	CD4
T1D-CD4-226						GAD_C1_218	23/DV6*01	CAASSR#SGGYNKLIF	4*01	11-2*03	CPSGLIQGNTGELFF	2-2*01	GAD65	CD4
T1D-CD4-227						GAD_C1_220	8-3*01	CAVGANRGSTLGRLYF	18*01	4-1*01	CASREGGGRRNEQFF	2-1*01	GAD65	CD4
T1D-CD4-228						GAD_C1_221	38-2/DV8*01	CAYRSGSGSAR#LTF	22*01	20-1*03	CSARIRGQTGELFF	2-2*01	GAD65	CD4
T1D-CD4-229						GAD_C1_222	16*01	CALSPLEYGNKLVF	47*01	2*01	CASSEQGNEQFF	2-1*01	GAD65	CD4
T1D-CD4-230						GAD_C1_223	22*01	CAAGNDMRF	43*01	4-1*01	CASRRGGGRSYQQYF	2-7*01	GAD65	CD4
T1D-CD4-231						GAD_C1_224	8-2*01	CAVIVRGYQKVTF	13*02	6-5*01	CASSSIMTSGTYNEQFF	2-1*01	GAD65	CD4
T1D-CD4-232						GAD_C1_225	26-1*01	CIVLIYGNKLVF	47*01	14*01	CASSQDSWGTSAAQYF	2-5*01	GAD65	CD4
T1D-CD4-233						GAD_C1_226	17*01	CATDANTGNQFYF	49*01	4-1*01	CASGLRTSRLHTGELFF	2-2*01	GAD65	CD4
T1D-CD4-234						GAD_C1_227	36/DV7*02	CAVNFGNEKLTF	48*01	5-4*01	CASSLDWFLPGYTF	1-2*01	GAD65	CD4
T1D-CD4-235						GAD_C1_228	25*01	CAGPTSGTYKYIF	40*01	23-1*01	CASSQSMPPDTQYF	2-3*01	GAD65	CD4
T1D-CD4-236						GAD_C1_230	13-1*01	CAGSLTL#TGANNLFF	36*01	11-2*03	CASSSITGASYEQYF	2-7*01	GAD65	CD4
T1D-CD4-237						GAD_C1_232	8-2*01	CAL#NTNAGKSTF	27*01	19*01	CASSIPFLGGTGELFF	2-2*01	GAD65	CD4
T1D-CD4-238						GAD_C1_233	36/DV7*02	CAVEAPE#GAGSYQLTF	28*01	28*01	CASSQGGRGRRFYGYTF	1-2*01	GAD65	CD4
T1D-CD4-239						GAD_C1_234	8-2*01	CAAAGNKLTF	17*01	11-2*03	CASRQPAKAGANVLTF	2-6*01	GAD65	CD4
T1D-CD4-240						GAD_C1_235	17*01	CATLRTGGGNKLTF	10*01	20-1*02	CSAREGRNNEKLFF	1-4*01	GAD65	CD4
T1D-CD4-241						GAD_C1_236	21*01	CAVEPNTGNQFYF	49*01	14*01	CASSQGTVNEQFF	2-1*01	GAD65	CD4
T1D-CD4-242						GAD_C1_237	24*01	CAFSR#GNNRLAF	7*01	14*01	CASSQLGLLLAGGYNEQFF	2-1*01	GAD65	CD4
T1D-CD4-243						GAD_C1_239	40*01	CLLDNFGNEKLTF	48*01	6-1*01	CASSLAGGRGYGYTF	1-2*01	GAD65	CD4
T1D-CD4-244						GAD_C1_240	13-1*01	CAASMVGNRLAF	7*01	28*01	CASSKFPPGRNHQPQHF	1-5*01	GAD65	CD4
T1D-CD4-245						GAD_C1_241	17*01	CATVSNQAGTALIF	15*01	29-1*01	CSVAEQTGLTVSYEQYF	2-7*01	GAD65	CD4
T1D-CD4-246						GAD_C1_242	8-2*01	CAVTTINTGNQFYF	49*01	6-6*02	CASSYYSENIQYF	2-4*01	GAD65	CD4
T1D-CD4-247						GAD_C1_245	3*01	CAARGGGSQGNLIF	42*01	7-8*01	CASTPEGGGRGGYTF	1-2*01	GAD65	CD4
T1D-CD4-248						GAD_C1_246	29/DV5*01	CAASGGDSGGSNYKLTF	53*01	20-1*01	CSARVLAGNFF	2-1*01	GAD65	CD4
T1D-CD4-249						GAD_C1_247	6*01	CPPALILGGGKNLPFV	10*01	5-4*01	CASKLAGAKNIQYF	2-4*01	GAD65	CD4
T1D-CD4-250						GAD_C1_249	12-1*01	CVVRRTSGTYKYIF	40*01	3-1*01	CASSQEDSYKNIQYF	2-4*01	GAD65	CD4
T1D-CD4-251						GAD_C1_250	35*01	CKSIQGAQKLVF	54*01	7-9*01	CASSPLGPLNSPLHF	1-6*01	GAD65	CD4
T1D-CD4-252						GAD_C1_251	29/DV5*01	CAASEKGWGGGADGLTF	45*01	20-1*03	CSARGGQGNEKLFF	1-4*01	GAD65	CD4
T1D-CD4-253						GAD_C1_252	8-6*02	CAVT#MDTGRRALTF	5*01	4-1*01	CASSSLTSGSSYNEQFF	2-1*01	GAD65	CD4
T1D-CD4-254						GAD_C1_253	8-2*01	CAVSGYNTDKLIF	34*01	2*01	CASSEQGEQYF	2-7*01	GAD65	CD4
T1D-CD4-255						GAD_C1_254	17*01	CATARALAGGTSYGKLTF	52*01	2*01	CASHEQGEQYF	2-7*01	GAD65	CD4
T1D-CD4-256						GAD_C1_256	25*01	CAAYSGAGSYQLTF	28*01	4-2*01	CASSQLVAGGPGYQETQYF	2-5*01	GAD65	CD4
T1D-CD4-257						GAD_C1_258	26-1*01	CIVSLGGDDMRF	43*01	14*01	CASSALLSITDTQYF	2-3*01	GAD65	CD4
T1D-CD4-258						GAD_C1_259	36/DV7*02	CAVGRGGWGHT##F	45*01	14*01	CASSPLAGPSYNEQFF	2-1*01	GAD65	CD4
T1D-CD4-259						GAD_C1_260	24*01	CAF*TGRRALTF	5*01	28*01	CASRTQTGRWVNQPQHF	1-5*01	GAD65	CD4
T1D-CD4-260						GAD_C1_261	26-2*01	CLVGA#GSQGNLIF	42*01	10-3*01	CAISEPQGRPGSGPQYF	2-5*01	GAD65	CD4
T1D-CD4-261						GAD_C1_263	29/DV5*01	CAAW#GGSQGNLIF	42*01	18*01	CASSLTTGAYTGAFF	1-1*01	GAD65	CD4
T1D-CD4-262						GAD_C2_1	41*01	CAVRAFSGAGAVGITF	45*01	2*01	CASSARVLNEQFF	2-1*01	GAD65	CD4
T1D-CD4-263						GAD_C2_2	25*01	CAGLM#GATNKLIF	32*02	5-6*01	CASSLGHRGSGANALTF	2-6*01	GAD65	CD4
T1D-CD4-264						GAD_C2_3	24*01	CAPYNQGGKLIF	23*01	28*01	CASSSEGTGAKGYTF	1-2*01	GAD65	CD4
T1D-CD4-265						GAD_C2_4	2*01	CAFGPPGDDYKLSF	20*01	28*01	CASGFSGLAGATALTF	2-6*01	GAD65	CD4
T1D-CD4-266						GAD_C4_1	2*01	CAVED*#SGGYQKVTF	13*02	2*01	CASRKDSSGNTIYF	1-3*01	GAD65	CD4
T1D-CD4-267						GAD_C4_2	39*01	CAVDMWRNEKLTF	48*01	10-3*01	CAIRRLAGQYEQFF	2-1*01	GAD65	CD4
T1D-CD4-268						GAD_C4_3	12-1*01	CVVNKSGNFNKFYF	21*01	2*01	CASKLIEAFF	1-1*01	GAD65	CD4
T1D-CD4-269						GAD_C4_4	14/DV4*02	CAMSPTGTASKLTF	44*01	18*01	CASPRFPGRRGKNFEVF	2-1*01	GAD65	CD4
T1D-CD4-270						GAD_C4_5	8-3*01	CALQTGANNLFF	36*01	7-9*01	CASRRPGQGALTSTF	1-2*01	GAD65	CD4
T1D-CD4-271						GAD_C4_6	26-2*01	CILRDVWSNFGNEKLTF	48*01	7-9*01	CASSLAIVREQFF	2-1*01	GAD65	CD4
T1D-CD4-272						GAD_C4_7	4*01	CLVGIMIYNQGGKLIF	23*01	7-9*01	CASSLKRLADNEQFF	2-1*01	GAD65	CD4
T1D-CD4-273						GAD_C4_8	17*01	CATDYGNNRLAF	7*01	11-2*03	CASSLLAGGNEQFF	2-1*01	GAD65	CD4
T1D-CD4-274						GAD_C4_10	41*01	CAVSSNTGNQFYF	49*01	18*01	CASSPGTGLEQFF	2-1*01	GAD65	CD4
T1D-CD4-275						GAD_C4_11	8-3*01	CAVGALPFGNEKLTF	48*01	27*01	CASSPLAGTKETQYF	2-5*01	GAD65	CD4
T1D-CD4-276						GAD_C4_12	29/DV5*02	CAASAELATQX#LIF	37*02	18*01	CASSPPGGGPQHF	1-5*01	GAD65	CD4
T1D-CD4-277						GAD_C4_13	26-1*01	CIVRVPSDYKLSF	20*01	7-9*01	CASSPWDGSYEQYF	2-7*01	GAD65	CD4
T1D-CD4-278						GAD_C4_14	8-4*03	CAVSASNTNAGKSTF	27*01	18*01	CASSQGDYGYTF	1-2*01	GAD65	CD4
T1D-CD4-279						GAD_C4_15	8-6*02	CAVSPSG#GNNRLAF	7*01	4-2*01	CASSVMGGSTDTQYF	2-3*01	GAD65	CD4
T1D-CD4-280						GAD_C4_16	23/DV6*01	CAAT#SYNTDKLIF	34*01	6-6*02	CASSYAGHFEQFF	2-1*01	GAD65	CD4
T1D-CD4-281						GAD_C4_17	26-1*01	CIGHGSSNTGKLIF	37*02	6-5*01	CASSYLELAADTQNF	2-3*01	GAD65	CD4
T1D-CD4-282						GAD_C4_18	2*01	CAVEETGGFKTIF	9*01	10-3*01	CATQSEGLSSSYNEQFF	2-1*01	GAD65	CD4
T1D-CD4-283						GAD_C4_19	Y8-F3*01	CAVAFTGNQFYF	49*01	24-1*01	TSEGTGNRWIYSGAGGGHGDPPHIQ	2-4*01	GAD65	CD4
T1D-CD4-284						GAD_C4_21	8-3*01	CAVVTNDYQLSF	20*01	20-1*03	CSARLASKETQYF	2-5*01	GAD65	CD4
T1D-CD4-285						GAD_C4_22	26-1*01	CIVRASGGGADGLTF	45*01	20-1*03	CSAYRGLGDEQFF	2-1*01	GAD65	CD4
T1D-CD4-286						GAD_C4_23	39*01	CAGIPYGGSQGNLIF	42*01	5-4*01	CSSSLRKNYGYPF	1-2*01	GAD65	CD4
T1D-CD4-287						GAD_C4_24	23/DV6*01	CAASNYGGSQGNLIF	42*01	29-1*01	CSVGTSSYNEQFF	2-1*01	GAD65	CD4
T1D-CD4-288						GAD_C4_25	26-1*01	CIVGGTSYGKLTF	52*01	29-1*01	CSVTGHLLSGNTIYF	1-3*01	GAD65	CD4
T1D-CD4-289						GAD_C4_26	8-1*01	CAVNAYGQNFVF	26*01	19*01	CASSAGGDTNKESFF	1-1*01	GAD65	CD4
T1D-CD4-290						GAD_C5_6	24*01	CASRNAGNNRKLIW	38*01	27*01	CPTRRGKGNPEAFF	1-1*01	GAD65	CD4
T1D-CD4-291						GAD_C5_8	2*01	CVGGRGGGXEELPF	45*01	7-8*01	CPSSLEMGGKQPPPF	1-5*01	GAD65	CD4
T1D-CD4-292						GAD_C5_9	8-3*02	CCGGEVNLF	48*01	5-6*01	CASGLTRGGKTETQF	2-3*01	GAD65	CD4
T1D-CD4-293						GAD_C5_10	25*01	CAGLITMGRIL#F	26*01	27*01	CASRVGGSKEQCF	2-1*01	GAD65	CD4
T1D-CD4-294						GAD_C5_11	3*01	CAERDNLPNDYKLRF	20*01	14*02	CASSGGMFSEAFF	1-1*01	GAD65	CD4
T1D-CD4-295						GAD_C7_1	2*01	CAVDGQAGTALIF	15*01	10-3*01	CAIRPDRGGNTIYF	1-3*01	GAD65	CD4
T1D-CD4-296						GAD_C7_3	26-2*01	CILRLLTQGGSEKLVF	57*01	9*01	CASSGTSGGSEQFF	2-1*01	GAD65	CD4
T1D-CD4-297						GAD_C7_4	23/DV6*01	CAASSTISSGSARXLTF	22*01	4-2*01	CASSPRQSPQETQYF	2-5*01	GAD65	CD4
T1D-CD4-298						GAD_C7_5	2*01	CAV#GQKLLF	16*01	7-9*01	CASSRVTGLMNTEAFF	1-1*01	GAD65	CD4
T1D-CD4-299						GAD_C7_7	26-1*01	CIVRVGGSQGNLIF	42*01	6-2*01	CASRDPGTGIWNTEAFF	1-1*01	GAD65	CD4
T1D-CD4-300						GAD_C7_8	6*01	CAINDAGKXPFF	39*01	6-6*01	CASRASKQYF	2-7*01	GAD65	CD4
T1D-CD4-301						GAD_C7_9	8-3*01	CAVGARYSSASKIIF	3*01	6-5*01	CASRSTGGYEGELFF	2-2*01	GAD65	CD4
T1D-CD4-302						GAD_C7_10	29/DV5*01	CAASSSNAGGTSYGKLTF	52*01	7-9*01	CASSPSGGLGTQYF	2-5*01	GAD65	CD4
T1D-CD4-303						GAD_C7_11	20*01	CAGXSTTT#LSF	20*01	6-6*02	CASTGGGKKLFF	1-4*01	GAD65	CD4
T1D-CD4-304						GAD_C7_12	26-1*01	CIVRVNPGGSEKLVF	57*01	29-1*01	CSARTNYGYTF	1-2*01	GAD65	CD4
T1D-CD4-305						GAD_C7_13	9-2*01	CALFNQAGTVLIF	15*01	20-1*01	CSASSQPEQFF	2-1*01	GAD65	CD4
T1D-CD4-306						GAD_C7_14	34*01	CGGNVASGNYQ*IF	40*01	10-3*01	CAIKGIDFSYKQYF	2-7*01	GAD65	CD4
T1D-CD4-307						GAD_C7_15	9-2*01	CSDY#GAGSYQLTF	28*01	2*01	CASQKGGWGNTTHF	1-3*01	GAD65	CD4
T1D-CD4-308						GAD_C7_16	26-1*03	CIVRVPSNDYKLSF	20*01	12-3*01	CASSPGGIKAYEQYF	2-7*01	GAD65	CD4
T1D-CD4-309						GAD_C7_18	41*01	CAVGANNNDMRF	43*01	28*01	CASSLGDQPQHF	1-5*01	GAD65	CD4
T1D-CD4-310						GAD_C7_19	8-2*01	CAVTGRDSTLTF	11*01	7-2*01	CASSFPPGPQHF	1-5*01	GAD65	CD4
T1D-CD4-311						GAD_C7_20	8-4*03	CAVSDRETSGSRLTF	58*01	7-8*01	CASSMDRNTEAFF	1-1*01	GAD65	CD4
T1D-CD4-312						GAD_C8_1	2*01	CLWGIITPRSSSF	34*01	5-4*01	CASRTGTRRTGGLFF	2-2*01	GAD65	CD4
T1D-CD4-313						GAD_C8_2	17*01	CATFSSXSAXXLXF	22*01	20-1*07	CSARIWGIIYNGPFF	2-1*01	GAD65	CD4
T1D-CD4-314						GAD_C8_5	22*01	CAVEKNSA#NKLTF	17*01	5-8*01	CARGPGPLGTHYF	2-5*01	GAD65	CD4
T1D-CD4-315						GAD_C8_11	26-1*03	CIARTLENXNKLGF	47*01	18*01	CPSPPQGKGTDSYYGYPF	1-2*01	GAD65	CD4
T1D-CD4-316						GAD_C9_1	24*01	CASXGCRVCSPLARR#	54*01	12-3*01	CASNRWGDTEAFF	1-1*01	GAD65	CD4
T1D-CD4-317						GAD_C9_2	17*01	CATAPFYGNNRLAF	7*01	30*01	CAWGVPGYRSYNEQFF	2-1*01	GAD65	CD4
T1D-CD4-318						GAD_C12_1	8-2*01	CAVRLVNTGFQKLVF	8*01	28*01	CASRAGQVNTEAFF	1-1*01	GAD65	CD4
T1D-CD4-319						GAD_C12_2	13-1*01	CAARAYSSASKIIF	3*01	6-5*01	CASRGTVEDSGNTIYF	1-3*01	GAD65	CD4
T1D-CD4-320						GAD_C12_3	22*01	CAVEGGGSRLTF	58*01	5-6*01	CASRPGQEKQYF	2-3*01	GAD65	CD4
T1D-CD4-321						GAD_C12_4	3*01	CAVRPLEARLMF	31*01	6-2*01	CASSLWRGPDTQYF	2-3*01	GAD65	CD4
T1D-CD4-322						GAD_C12_5	3*01	CAVRDWAGYGNKLVF	47*01	27*01	CASSPRGGVADEQYF	2-7*01	GAD65	CD4
T1D-CD4-323						GAD_C12_8	25*01	CAGSLSD#GNMLTF	39*01	20-1*01	CSASGTEETQYF	2-5*01	GAD65	CD4
T1D-CD4-324						GAD_C12_10	2*01	CAPTGANNLFF	36*01	29-1*01	CSVDPETQYF	2-5*01	GAD65	CD4
T1D-CD4-325						GAD_C13_1	24*01	CAL##DRGSTLGRLYF	18*01	12-3*01	CASNLQGMNTEAFF	1-1*01	GAD65	CD4
T1D-CD4-326						GAD_C13_2	41*01	CAVPYRGWGNLIF	42*01	7-9*07	CASSSPRRSVGKPYNEQFF	2-1*01	GAD65	CD4
T1D-CD4-327						GAD_C13_3	8-1*01	CAAMDTGSRALTF	5*01	5-4*01	CASSLDGFVIGEQYF	2-7*01	GAD65	CD4
T1D-CD4-328						GAD_C13_4	2*01	CAVNHGSSNTGKLIF	37*02	28*01	CASSLRGRGNTIYF	1-3*01	GAD65	CD4
T1D-CD4-329						GAD_C13_5	29/DV5*01	CAASARNYGGSQGNLIF	42*01	7-6*01	CASSVDRGQPQHF	1-5*01	GAD65	CD4
T1D-CD4-330						GAD_C13_6	6*01	CALASSSNTGKLFF	37*02	29-1*01	CSVVEDSTDTQYF	2-3*01	GAD65	CD4
T1D-CD4-327						GAD_C13_7	6*01	GG*WQQ##LAF	5*01	5-4*01	CASSLDGFVIGEQYF	2-7*01	GAD65	CD4
T1D-CD4-331						GAD_C13_8	25*01	CAGRDNARLMF	31*01	7-9*01	CASSMGQGRPAQY	2-5*01	GAD65	CD4
T1D-CD4-332						GAD_C13_9	24*01	CAL##DRGSTLGRLYF	18*01	5-4*04	CASSSGVESGTAF	1-5*01	GAD65	CD4
T1D-CD4-333						GAD_C13_11	26-1*01	CIE#GTASKLTF	44*01	10-3*01	CAISKWRLAGGPGSTDTQYF	2-3*01	GAD65	CD4
T1D-CD4-334						GAD_C13_12	8-4*03	CAVSDQISGTYKYIF	40*01	5-1*01	CARSWEGPYNSPLHF	1-6*01	GAD65	CD4
T1D-CD4-335						GAD_C13_14	20*01	CAXTSGSRLTF	58*01	6-6*01	CASRSDRAGNQPQHF	1-5*01	GAD65	CD4
T1D-CD4-336						GAD_C13_15	16*01	CASF#TGTASKLTF	44*01	6-1*01	CASSIAGGPFNEQFF	2-1*01	GAD65	CD4
T1D-CD4-337						GAD_C13_16	6*03	CAIQDPYGSARQLTF	22*01	19*01	CASSPTTGEDEQYF	2-7*01	GAD65	CD4
T1D-CD4-338						GAD_C13_17	25*01	CAGXSRTSYDKVIF	50*01	28*01	CASSRYLGRNTEAFF	1-1*01	GAD65	CD4
T1D-CD4-339						GAD_C13_18	24*01	CAFLGYNNNDMRF	43*01	28*01	CASSYGGAYEQYF	2-7*01	GAD65	CD4
T1D-CD4-340						GAD_C13_19	4*01	CLVGPVGGYNKLIF	4*01	7-9*01	CASTPDRANYEQYF	2-7*01	GAD65	CD4
T1D-CD4-341						GAD_C13_20	3*01	CAVRARVSSNTGKLIF	37*02	25-1*01	CATGTSGINEQFF	2-1*01	GAD65	CD4
T1D-CD4-342						GAD_C13_21	2*01	CAVEDQ##NDMRF	43*01	24-1*01	CATSDQETQYF	2-5*01	GAD65	CD4
T1D-CD4-343						GAD_C13_23	4*01	CLVGPAGTGFQKLVF	8*01	20-1*01	CSARALVRRGEQFF	2-1*01	GAD65	CD4
T1D-CD4-344						GAD_C13_24	4*01	CLFSNSGYALNF	41*01	20-1*01	CSARQGEGTGELFF	2-2*01	GAD65	CD4
T1D-CD4-345						GAD_C13_25	3*01	CAVRVSYNTDKLIF	34*01	20-1*01	CSARSRRGRFPSYEQYF	2-7*01	GAD65	CD4
T1D-CD4-346						GAD_C13_26	8-4*03	CAVSDNAGNMLTF	39*01	4-2*01	CASSLGAGGDNEQFF	2-1*01	GAD65	CD4
T1D-CD4-347						GAD_C14_4	17*01	CATVIGGNGNKLVF	47*02	25-1*01	CASREWNSGANVLTF	2-6*01	GAD65	CD4
T1D-CD4-348						GAD_C14_5	24*01	CAFTSGTYKYIF	40*01	2*01	CASRPRQGPTYQQYF	2-7*01	GAD65	CD4
T1D-CD4-349						GAD_C14_6	29/DV5*01	CAAIYGLVAAGNKLTF	17*01	2*01	CASSGSSDTQPQLF	1-5*01	GAD65	CD4
T1D-CD4-350						GAD_C14_7	24*01	CAFNDYKLSF	20*01	3-1*01	CASSHLRLAKGGEQYF	2-7*01	GAD65	CD4
T1D-CD4-351						GAD_C14_10	24*01	CASRTTSGTYKYIF	40*01	6-1*01	CASSVGQYVNTEVFF	1-1*01	GAD65	CD4
T1D-CD4-352						GAD_C14_11	3*01	CAGRDTXLF#F	29*01	19*01	CASRALPGTGSTEVFF	1-1*01	GAD65	CD4
T1D-CD4-353						proINS_C1_1	24*01	CAFWDSSYKLIF	12*01	5-4*01	CASSFPPGQGLNYGYTF	1-2*01	proINS	CD4
T1D-CD4-354						proINS_C1_5	29/DV5*01	CAASENNQGGKLIF	23*01	5-1*01	CASSLNPTGVNEKLFF	1-4*01	proINS	CD4
T1D-CD4-355						proINS_C1_7	41*01	CAVRINNNDMRF	43*01	3-1*01	CASSQRTESNYGYTF	1-2*01	proINS	CD4
T1D-CD4-356						proINS_C1_8	29/DV5*01	CAARPYNTGNQFYF	49*01	3-1*01	CASSRTDTQYF	2-3*01	proINS	CD4
T1D-CD4-357						proINS_C1_9	8-3*02	CAVGV#HGSGNTGKLIF	37*01	6-5*01	CASSYGTNSPLHF	1-6*02	proINS	CD4
T1D-CD4-358						proINS_C1_10	8-6*02	CAGAGGYQKVTF	13*02	12-3*01	CASRRQGLVYTEAFF	1-1*01	proINS	CD4
T1D-CD4-359						proINS_C1_11	8-1*01	CAVNAGGSARQLTF	22*01	4-1*01	CASSLTRGETQYF	2-5*01	proINS	CD4
T1D-CD4-360						proINS_C1_12	8-2*01	CAVS#YNFNKFYF	21*01	4-1*01	CASSQDPLAGGKRNQPQHF	1-5*01	proINS	CD4
T1D-CD4-361						proINS_C1_13	25*01	CAG#NNNDMRF	43*01	2*01	CASTPEAGVEQFF	2-1*01	proINS	CD4
T1D-CD4-362						proINS_C1_14	9-2*01	CALVETSYDKGIF	50*01	11-2*03	CASSSLRGRAENEQFF	2-1*01	proINS	CD4
T1D-CD4-363						proINS_C1_15	9-2*01	CALGNAGKSTF	27*01	4-1*01	CASRHLGQFSRNEQFF	2-1*01	proINS	CD4
T1D-CD4-364						proINS_C1_16	8-2*01	CAVISYSSASKIIF	3*01	6-6*02	CASISGLRNTGELFF	2-2*01	proINS	CD4
T1D-CD4-365						proINS_C1_17	26-1*01	CIVSLSQGAQKLVF	54*01	2*01	CASRDIRNQPQHF	1-5*01	proINS	CD4
T1D-CD4-366						proINS_C1_18	2*01	CAVEPXYNQGGKLIF	23*01	20-1*01	CSAAYADTQYF	2-3*01	proINS	CD4
T1D-CD4-367						proINS_C1_19	24*01	CASGNNARLMF	31*01	18*01	CASSPLAGLITYEQYF	2-7*01	proINS	CD4
T1D-CD4-368						proINS_C1_20	4*01	CLVGDEDTGRRALTF	5*01	6-1*01	CASSDTTNEKLFF	1-4*01	proINS	CD4
T1D-CD4-369						proINS_C1_21	16*01	CALSPIFKAAGNKLTF	17*01	20-1*02	CRARDPTSIRARNEEFF	2-1*01	proINS	CD4
T1D-CD4-370						proINS_C1_22	24*01	CAFPNSGSARQLTF	22*01	20-1*03	CRARDPPSLRVLDEVLF	2-1*01	proINS	CD4
T1D-CD4-371						proINS_C1_23	40*01	CLLASGSRLTF	58*01	7-8*01	CASSLARLAAFYEQYF	2-7*01	proINS	CD4
T1D-CD4-372						proINS_C1_24	8-2*01	CVVSA#YNQGGKLIF	23*01	25-1*01	CASSEKTRQETQYF	2-5*01	proINS	CD4
T1D-CD4-373						proINS_C1_25	8-6*02	CAVSRNSGGYQKVTF	13*02	5-1*01	CASSLRQGAPNEKLFF	1-4*01	proINS	CD4
T1D-CD4-374						proINS_C1_26	8-2*01	CVVSFFSGGYNKLIF	4*01	24-1*01	CATSEEDGANVLTF	2-6*01	proINS	CD4
T1D-CD4-375						proINS_C1_27	29/DV5*01	CAASGEAAGNKLTF	17*01	18*01	CASSPFGAGTNEKLFF	1-4*01	proINS	CD4
T1D-CD4-376						proINS_C1_28	26-1*01	CIVLLYGNKLVF	47*01	18*01	CASSPPGLTVSSTDTQYF	2-3*01	proINS	CD4
T1D-CD4-377						proINS_C1_29	34*01	CGADTDNAGNMLSF	39*01	28*01	CASSLMSLGGSQPQHF	1-5*01	proINS	CD4
T1D-CD4-378						proINS_C1_30	26-2*01	CILRVVINNARLMF	31*01	4-1*01	CASSSFKGGYEQYF	2-7*01	proINS	CD4
T1D-CD4-379						proINS_C1_31	22*01	CAV##YNFNKFYF	21*01	2*03	CASTQKTRYNSPLHF	1-6*02	proINS	CD4
T1D-CD4-380						proINS_C1_32	8-3*01	CAVPRI#DKIIF	30*01	4-2*01	CASSPVNLQGNTEAFF	1-1*01	proINS	CD4
T1D-CD4-381						proINS_C1_33	8-2*01	CAFTSGTYKYIF	40*01	29-1*01	CSATEILMNTEAFF	1-1*01	proINS	CD4
T1D-CD4-382						proINS_C1_34	3*01	CAVRDMRGGYQKVTF	13*02	4-1*01	CASGPGVSGGTGELFF	2-2*01	proINS	CD4
T1D-CD4-383						proINS_C1_35	27*01	CAGGSNYKLTF	53*01	28*01	CASSSFREYNEQFF	2-1*01	proINS	CD4
T1D-CD4-384						proINS_C1_36	26-1*01	CIVRVAYGQNFVF	26*01	24-1*01	CATSDLTSGASTDTQYF	2-3*01	proINS	CD4
T1D-CD4-385						proINS_C1_37	8-1*01	CAVKDYGQNFVF	26*01	4-1*01	CASSQDPGPLFTQYF	2-3*01	proINS	CD4
T1D-CD4-386						proINS_C1_38	13-1*01	CAKILLLCWWY*LX#KLTF	52*01	2*01	CASVEGGSAFF	1-1*01	proINS	CD4
T1D-CD4-387						proINS_C1_39	10*01	CVGGDRRSTLGRVYF	18*01	25-1*01	CASSESETPQLAGGKDTQYF	2-3*01	proINS	CD4
T1D-CD4-388						proINS_C1_42	23/DV6*01	CAASNSFQGAQKLVF	54*01	11-3*01	CATGELNTGELFF	2-2*01	proINS	CD4
T1D-CD4-389						proINS_C1_43	29/DV5*01	CAASDTGTASKLTF	44*01	5-1*01	CASSLGLNTGELFF	2-2*01	proINS	CD4
T1D-CD4-390						proINS_C1_44	3*01	CAAGGGVXGNPPFFF	29*01	4-1*01	CASSQDLRLAEQYF	2-7*01	proINS	CD4
T1D-CD4-391						proINS_C1_46	8-6*02	CAVSNTDSWGKFQF	24*01	4-1*01	CASSPGQGARKLFF	1-4*01	proINS	CD4
T1D-CD4-392						proINS_C1_47	25*01	CLGL#NTGKLIF	37*01	11-2*03	CASSLIWENIQYF	2-4*01	proINS	CD4
T1D-CD4-393						proINS_C1_48	29/DV5*01	CAGGGS*C*PQYWSQ*KAD#FproINS_C1_48	56*01	5-4*01	CASTRMGLSQETQYF	2-5*01	proINS	CD4
T1D-CD4-394						proINS_C1_49	25*01	CAGPQYGNKLVF	47*01	7-9*01	CASSLRRVSTDTQYF	2-3*01	proINS	CD4
T1D-CD4-395						proINS_C1_50	8-2*01	CAVSGWGTSP#SARQLTF	22*01	28*01	CASNEGLGFNGYTF	1-2*01	proINS	CD4
T1D-CD4-396						proINS_C1_51	12-1*01	CFLKINGNYKLIF	12*01	12-3*01	CASSLRVRGEGRYNEQFF	2-1*01	proINS	CD4
T1D-CD4-397						proINS_C1_52	23/DV6*01	CAAPLTGTASKLTF	44*01	4-1*01	CASSQVGISNEQYF	2-7*01	proINS	CD4
T1D-CD4-398						proINS_C1_53	3*01	CAVRDTGGSYIPTF	6*01	30*01	CAWSPRGRFAYNEQFF	2-1*01	proINS	CD4
T1D-CD4-399						proINS_C1_55	2*01	CAAAPRTHQEEVTLL#F	6*01	28*01	CASSLPGADQETRYF	2-5*01	proINS	CD4
T1D-CD4-400						proINS_C1_56	36/DV7*02	CAANARLMF	31*01	7-8*01	CASSGRDYLYNGQFF	2-1*01	proINS	CD4
T1D-CD4-401						proINS_C1_57	26-2*01	CILRDWGEIQGAQKLVF	54*01	20-1*01	CSARMTGGYGYPF	1-2*01	proINS	CD4
T1D-CD4-402						proINS_C1_58	29/DV5*01	CAARRDYGGSQGNLIF	42*01	19*01	CASRQGNQPQHF	1-5*01	proINS	CD4
T1D-CD4-403						proINS_C1_59	36/DV7*02	CALETSGSRLTF	58*01	2*01	CASSEGLGYQPQHF	1-5*01	proINS	CD4
T1D-CD4-404						proINS_C1_61	16*01	CAP#TDKLIF	34*01	5-4*01	CASSLGPGTNSPLHF	1-6*01	proINS	CD4
T1D-CD4-405						proINS_C1_62	3*01	CAVRDKTPFQKLVF	8*01	4-1*01	CASSQGGTEAFF	1-1*01	proINS	CD4
T1D-CD4-406						proINS_C1_63	3*01	CAVRDGKNYGQNFVF	26*01	4-1*01	CASGQVRDSYEQYF	2-7*01	proINS	CD4
T1D-CD4-407						proINS_C1_64	8-2*01	CAVSVSYGKLTF	52*01	9*02	CASSARVEDTQYF	2-3*01	proINS	CD4
T1D-CD4-408						proINS_C1_65	23/DV6*01	CAARNALGGYKYIF	40*01	5-4*01	CASRGTAAAPYEQYF	2-7*01	proINS	CD4
T1D-CD4-409						proINS_C1_66	8-2*01	CAVSEIVRTALIF	15*01	24-1*01	CATSDSEGTGYHNEQFF	2-1*01	proINS	CD4
T1D-CD4-410						proINS_C1_67	25*01	CAG#NNARLMF	31*01	5-1*01	CASSPGLAGRFYNEKFF	2-1*01	proINS	CD4
T1D-CD4-411						proINS_C1_68	25*01	CAGRDRSNFGNEKLTF	48*01	25-1*01	CASSESGRATGELFF	2-2*01	proINS	CD4
T1D-CD4-412						proINS_C1_69	17*01	CATDATGTYKYIF	40*01	29-1*01	CSVRGTGELFF	2-2*01	proINS	CD4
T1D-CD4-413						proINS_C1_70	13-1*01	CAAGNPRMDSSYKLIF	12*01	28*01	CASSQHEQYF	2-7*01	proINS	CD4
T1D-CD4-414						proINS_C1_71	23/DV6*01	CAA#GSARQLTF	22*01	4-1*01	CASSPRGPGGELFF	2-2*01	proINS	CD4
T1D-CD4-415						proINS_C1_72	29/DV5*01	CATEVIG#GGNKLTF	10*01	4-1*01	CASSRGRISYEQYF	2-7*01	proINS	CD4
T1D-CD4-416						proINS_C1_73	12-1*01	CVANRLIKYQEEATYL#F	6*01	7-9*01	CASSHRGGLKLAANEQFF	2-1*01	proINS	CD4
T1D-CD4-417						proINS_C1_74	16*01	CALTLQYSGAGSYQLTF	28*01	4-1*01	CASSQLSQGYTEAFF	1-1*01	proINS	CD4
T1D-CD4-418						proINS_C1_75	8-3*02	CAVGGSGGYQKVTF	13*02	7-9*01	CASTPRLPKGSGDTEAFF	1-1*01	proINS	CD4
T1D-CD4-419						proINS_C1_76	29/DV5*01	CAASALSQGNLIF	42*01	20-1*03	CSARDRRQGRGQPQHF	1-5*01	proINS	CD4
T1D-CD4-420						proINS_C1_77	17*01	CATVMEYGNKLVF	47*01	4-1*01	CASSQGGLLISHYEQYF	2-7*01	proINS	CD4
T1D-CD4-421						proINS_C1_78	26-1*01	CIVRDYGQNFVF	26*01	13*01	CASSLTGLAPYKLAKNIQYF	2-4*01	proINS	CD4
T1D-CD4-422						proINS_C1_80	1-1*02	CAVRGGRLXF	31*01	28*01	CASSDRGVDYGYPF	1-2*01	proINS	CD4
T1D-CD4-423						proINS_C1_82	29/DV5*01	CAASALGAGSYQLTF	28*01	4-1*01	CASSLTGSRRGELFF	1-4*01	proINS	CD4
T1D-CD4-424						proINS_C1_83	8-2*01	CAVSPGTYKYIF	40*01	5-1*01	CASRLVASGGDEQFF	2-1*01	proINS	CD4
T1D-CD4-425						proINS_C1_84	14/DV4*01	CAMREGPTAGNMLTF	39*01	6-6*02	CASSYLGYEQYF	2-7*01	proINS	CD4
T1D-CD4-426						proINS_C1_85	8-3*01	CAVGGQYGNKLVF	47*01	4-1*01	CASGQDLRRIITYEQYF	2-7*01	proINS	CD4
T1D-CD4-427						proINS_C1_86	14/DV4*01	CAMRDRAWGAQKLVF	54*01	7-9*01	CASSFGSETQYF	2-5*01	proINS	CD4
T1D-CD4-428						proINS_C1_87	8-6*02	CAVYHAGGTSYGKLTF	52*01	20-1*02	CSAKKERARTDTQYF	2-3*01	proINS	CD4
T1D-CD4-429						proINS_C1_88	27*01	CA#NSGYALNF	41*01	5-4*01	CASSLATGSGNTIYF	1-3*01	proINS	CD4
T1D-CD4-430						proINS_C1_89	29/DV5*01	CAACLS#GYQKVTF	13*02	20-1*02	CSALDRDQPQHF	1-5*01	proINS	CD4
T1D-CD4-431						proINS_C1_91	2*01	CAVERGSYIPTF	6*01	7-8*01	CASRPNRGNQPQHF	1-5*01	proINS	CD4
T1D-CD4-432						proINS_C1_92	36/DV7*02	CALNNARLMF	31*01	4-1*01	CASSQGLRDTRYGYTF	1-2*01	proINS	CD4
T1D-CD4-433						proINS_C1_93	39*01	CAGIGVAGGTSYGKLTF	52*01	4-1*01	CASREYPGARYEQNF	2-7*01	proINS	CD4
T1D-CD4-434						proINS_C1_94	10*01	CVVLSGGRYLPTF	6*01	28*01	CAGNLNSNQPQHF	1-5*01	proINS	CD4
T1D-CD4-435						proINS_C1_95	8-2*01	CAVSG#KAAGNKLTF	17*01	5-1*01	CASRGRADYEQNF	2-7*01	proINS	CD4
T1D-CD4-436						proINS_C1_96	8-6*02	CAV*FG*GGATNKLIF	32*02	4-1*01	CASSQPTGRGEKLFF	1-4*01	proINS	CD4
T1D-CD4-437						proINS_C1_97	29/DV5*01	CAASGPFSGSEKLVF	57*01	28*01	CASSLIGGGAFF	1-1*01	proINS	CD4
T1D-CD4-438						proINS_C1_98	4*01	CLGGYNTDKLIF	34*01	10-3*01	CAIRKTGLFDEQFF	2-1*01	proINS	CD4
T1D-CD4-439						proINS_C1_99	8-6*02	CAVR##FNKFYF	21*01	28*01	CASSLYGLAGYNEQFF	2-1*01	proINS	CD4
T1D-CD4-440						proINS_C1_100	8-6*02	CAVKINNAGNMLTF	39*01	29-1*01	CSLQGGGSKNILYF	2-4*01	proINS	CD4
T1D-CD4-441						proINS_C1_101	12-1*01	CVVYHASGGSYIPTF	6*01	6-5*01	CASSYSTPRLAGGRYTQYF	2-3*01	proINS	CD4
T1D-CD4-442						proINS_C1_102	3*01	CAVRDGGLSGSARQLTF	22*01	6-5*01	CASSYRRTGSGKLFF	1-4*01	proINS	CD4
T1D-CD4-443						proINS_C1_103	26-1*01	CIVRGEYGNXLGF	47*01	18*01	CASSPPTRGPSGANVLTF	2-6*01	proINS	CD4
T1D-CD4-444						proINS_C1_104	41*01	CAVG#FGNEKLTF	48*01	4-1*01	CASSRIGVVPDTQYF	2-3*01	proINS	CD4
T1D-CD4-445						proINS_C2_1	22*01	CAVNTGNQFYF	49*01	6-6*01	CATGRGIIGKKETPYF	2-5*01	proINS	CD4
T1D-CD4-266						proINS_C2_3	3*01	CAVVYSGAGSYQLTF	28*01	2*01	CASRKDSSGNTIYF	1-3*01	proINS	CD4
T1D-CD4-446						proINS_C2_4	8-2*01	CAVSGGKLIF	23*01	2*01	CASSFGTPYYEQYF	2-7*01	proINS	CD4
T1D-CD4-447						proINS_C2_5	9-2*01	CALKSGGSYIPTF	6*01	28*01	CASSLRTSGRWDEQFF	2-1*01	proINS	CD4
T1D-CD4-448						proINS_C2_7	8-6*01	CAGRVFW#GYNKLIF	4*01	6-2*01	CASSYLGTNGQFF	2-1*01	proINS	CD4
T1D-CD4-449						proINS_C2_10	12-2*01	CAVGLDSNYQLIW	33*01	2*01	CPSRRGADTKYF	1-3*01	proINS	CD4
T1D-CD4-450						proINS_C2_11	29/DV5*01	CP#MNTGFQKLVF	8*01	20-1*01	CSASKGEIHNSPLHF	1-6*01	proINS	CD4
T1D-CD4-451						proINS_C2_12	36/DV7*01	CAVTQGGSEKLVF	57*01	20-1*01	CSASWGAGYNGQFF	2-1*01	proINS	CD4
T1D-CD4-452						proINS_C2_13	41*01	CAVKETSGSRLTF	58*01	12-3*01	CAGGLFGPGSSNNSPPPF	1-6*02	proINS	CD4
T1D-CD4-453						proINS_C2_14	17*01	CATKRKATI#LIW	33*01	5-4*01	CASSLGNPGSGYPF	1-2*01	proINS	CD4
T1D-CD4-454						proINS_C2_16	8-6*01	CAXSELXX#FQKLVF	8*01	3-1*01	CASSQIGIVEQFF	2-1*01	proINS	CD4
T1D-CD4-455						proINS_C4_1	36/DV7*02	CVPDQGGSEKLVF	57*01	3-1*01	CASSLHPLFSYEQYF	2-7*01	proINS	CD4
T1D-CD4-456						proINS_C4_2	34*01	CVVSAVPGPARKLTF	44*01	4-2*01	CASSQASGRGDEQFF	2-1*01	proINS	CD4
T1D-CD4-457						proINS_C4_4	26-2*01	CILRVRGGADGLTF	45*01	20-1*01	CSASHPGTGGPRAYEQYF	2-7*01	proINS	CD4
T1D-CD4-458						proINS_C4_5	25*01	CAGPSNSGGSNYKLTF	53*01	2*01	CASSRTSGRSTDTQYF	2-3*01	proINS	CD4
T1D-CD4-459						proINS_C4_6	8-3*01	CALQTGANNLFF	36*01	7-9*01	CASLEGSYNEQFF	2-1*01	proINS	CD4
T1D-CD4-460						proINS_C4_7	8-3*01	CALQTGANNLFF	36*01	10-3*03	CAIRRGTGELFF	2-2*01	proINS	CD4
T1D-CD4-461						proINS_C4_9	3*01	CAVRDMRNYGQNFVF	26*01	7-2*02	CASSPGQNFYNEQFF	2-1*01	proINS	CD4
T1D-CD4-462						proINS_C4_11	20*01	CAGGGYPEVTF	13*02	5-1*01	CASSFDRISYEQYF	2-7*01	proINS	CD4
T1D-CD4-463						proINS_C4_12	8-3*01	CAA#SGGYQKVTF	13*02	5-4*01	CASSFRTGDYEQYF	2-7*01	proINS	CD4
T1D-CD4-464						proINS_C4_13	26-1*01	CIVRVAGTEANNLFF	36*01	6-7*01	CASSYCAGDSPETQYF	2-5*01	proINS	CD4
T1D-CD4-465						proINS_C4_14	22*01	CAVLTSGTYKYIF	40*01	4-1*01	CASSQEPNRVRVQPQHF	1-5*01	proINS	CD4
T1D-CD4-279						proINS_C4_15	8-6*02	CAVSPSG#GNNRLAF	7*01	4-2*01	CASSVMGGSTDTQYF	2-3*01	proINS	CD4
T1D-CD4-466						proINS_C4_17	12-1*01	CVXNYLNDYKLSF	20*01	6-5*01	CASSYLGANTGELFF	2-2*01	proINS	CD4
T1D-CD4-467						proINS_C4_18	8-3*01	CAVTNAGKSTF	27*01	4-1*01	CASSLRLAGDTGELFF	2-2*01	proINS	CD4
T1D-CD4-468						proINS_C4_19	2*01	CAVGWGSSNTGKLIF	37*02	6-1*01	CASRDSNQPQHF	1-5*01	proINS	CD4
T1D-CD4-469						proINS_C4_20	17*01	CATDEEGSYIPTF	6*01	20-1*03	CRARQGRNPPQHF	1-5*01	proINS	CD4
T1D-CD4-470						proINS_C4_21	25*01	CAGPEGGKLIF	23*01	18*01	CASSPTGRGYEQYF	2-7*01	proINS	CD4
T1D-CD4-471						proINS_C4_22	17*01	CATDEEGSYIPTF	6*01	2*01	CASRKEGSGNTLYF	1-3*01	proINS	CD4
T1D-CD4-472						proINS_C4_23	26-1*01	CTLSGTYKYIF	40*01	2*01	CASREDGSGNNIYF	1-3*01	proINS	CD4
T1D-CD4-473						proINS_C4_24	8-3*01	CAVGAGSSNTGKLIF	37*02	6-5*01	CASSYSQGEAFF	1-1*01	proINS	CD4
T1D-CD4-474						proINS_C4_26	36/DV7*02	CAVAMNYGGSQGNLIF	42*01	19*01	CASCVQHTGEPYNGWFF	2-1*01	proINS	CD4
T1D-CD4-266						proINS_C4_27	29/DV5*01	CAASAXXSXTGXLIF	37*02	2*01	CASRKDSSGNTIYF	1-3*01	proINS	CD4
T1D-CD4-475						proINS_C4_28	29/DV5*01	CAASGGGSNYKLTF	53*01	29-1*01	CSVEGLTGAYEQYF	2-7*01	proINS	CD4
T1D-CD4-476						proINS_C4_29	25*01	CATHSNTDKLIF	34*01	7-6*01	CASSLEPLSGRTRNYEQYF	2-7*01	proINS	CD4
T1D-CD4-477						proINS_C4_32	17*01	CATYSGGGADALSF	45*01	6-2*01	CATRPSAEFKQYF	2-7*01	proINS	CD4
T1D-CD4-478						proINS_C4_33	23/DV6*01	CAASRHGGATNKLIF	32*02	6-1*01	CASSEGGAGRAYEQYF	2-7*01	proINS	CD4
T1D-CD4-479						proINS_C4_34	25*01	CAGNTGGFKTIF	9*01	2*01	CASSGTGYTF	1-2*01	proINS	CD4
T1D-CD4-480						proINS_C4_36	36/DV7*02	CAVKYGGSQGNLIF	42*01	6-1*01	CASTNEPSGNTIYF	1-3*01	proINS	CD4
T1D-CD4-481						proINS_C4_37	8-3*01	CALQTGANNLFF	36*01	29-1*01	CSVRTANTEAFF	1-1*01	proINS	CD4
T1D-CD4-482						proINS_C4_38	8-3*01	CAVGASLRGSQGNLIF	42*01	10-3*01	CAIRLAGEGDTQYF	2-3*01	proINS	CD4
T1D-CD4-483						proINS_C5_2	8-6*02	CAVIHMDSNYQLIW	33*01	7-9*01	CASSKGNREQFF	2-1*01	proINS	CD4
T1D-CD4-484						proINS_C5_3	8-6*02	CAVNGGSNYQLTF	53*01	3-1*01	CASSQGGYTEAFF	1-1*01	proINS	CD4
T1D-CD4-485						proINS_C5_5	8-4*03	CAXGWLFVEYNKKIF	4*01	7-2*01	CASSYWMIGNTEAFF	1-1*01	proINS	CD4
T1D-CD4-486						proINS_C5_8	3*01	CAASRATNTGKLIF	37*02	20-1*01	CSASSLGRPYEQYF	2-7*01	proINS	CD4
T1D-CD4-487						proINS_C5_9	29/DV5*01	CAANGINPGTAXKLTF	44*01	20-1*07	CSARRRSEQFF	2-1*01	proINS	CD4
T1D-CD4-488						proINS_C5_10	25*01	CAGLS#GFGNVLHC	35*01	20-1*01	CSAIQRSGRYEQYF	2-7*01	proINS	CD4
T1D-CD4-489						proINS_C7_2	14/DV4*01	CAMREGRWGSYIPTF	6*01	10-3*01	CAISDSSNNEQFF	2-1*01	proINS	CD4
T1D-CD4-490						proINS_C7_3	12-1*01	CVXPXLTXXXXFF	49*01	2*01	CASCYLGTQPQHF	1-5*01	proINS	CD4
T1D-CD4-491						proINS_C7_4	29/DV5*01	CAS#GNEKLTF	48*01	10-2*01	CASKGGLQETQYF	2-5*01	proINS	CD4
T1D-CD4-492						proINS_C7_5	8-6*01	CAVNVE#IKAAGNKLTF	17*01	12-3*01	CASRLDTGYTF	1-2*01	proINS	CD4
T1D-CD4-493						proINS_C7_6	4*01	ASRLTKEFRDTAPS#F	11*01	2*01	CASSEKYGYTF	1-2*01	proINS	CD4
T1D-CD4-494						proINS_C7_7	26-2*01	CILRDFLTQGGSEKLVF	57*01	2*01	CASSESQQNTEAFF	1-1*01	proINS	CD4
T1D-CD4-495						proINS_C7_8	8-4*03	CAVRFWDTGRRALTF	5*01	7-2*01	CASSLGEYEQFF	2-1*01	proINS	CD4
T1D-CD4-496						proINS_C7_9	13-1*01	CAAKGENSGGSNYKLTF	53*01	7-9*01	CASSNPNRRIERNTIYF	1-3*01	proINS	CD4
T1D-CD4-497						proINS_C7_10	8-1*01	CAVKGSDGQKLLF	16*01	18*01	CASSPPGTETQYF	2-5*01	proINS	CD4
T1D-CD4-498						proINS_C7_11	1-1*01	CAVRDRGFNKFYF	21*01	4-3*01	CASSQDLGLAAPTDTQYF	2-3*01	proINS	CD4
T1D-CD4-499						proINS_C7_12	16*01	CALYNYGQNFVF	26*01	14*01	CASSQNMNTEAFF	1-1*01	proINS	CD4
T1D-CD4-500						proINS_C7_13	29/DV5*01	CAALLRYGQNFVF	26*01	6-2*01	CASSYSTGLNYGYTF	1-2*01	proINS	CD4
T1D-CD4-501						proINS_C7_14	41*01	CAVCISGGSNYKLTF	53*01	6-6*01	CASTLDSYNEQFF	2-1*01	proINS	CD4
T1D-CD4-502						proINS_C7_16	26-1*01	CIVRPTTSGTYKYIF	40*01	20-1*02	CSASGTGNEKLFF	1-4*01	proINS	CD4
T1D-CD4-503						proINS_C7_17	26-1*01	CIVITQGAQKLVF	54*01	20-1*07	CSATGVMNTEAFF	1-1*01	proINS	CD4
T1D-CD4-504						proINS_C7_19	25*01	CAGXVGAAGNKLTF	17*01	29-1*01	FSFGGGGNQPQHF	1-5*01	proINS	CD4
T1D-CD4-505						proINS_C7_20	2*01	CAVA##YNFNKFYF	21*01	6-1*01	WAGQGFGGYTF	1-2*01	proINS	CD4
T1D-CD4-506						proINS_C7_21	8-3*01	CAVGADTGRRALTF	5*01	6-2*01	CATRSSGGPQETQYF	2-5*01	proINS	CD4
T1D-CD4-507						proINS_C7_22	26-2*01	CILRFGNEKLTF	48*01	10-3*01	CAISRLAGDQETQYF	2-5*01	proINS	CD4
T1D-CD4-508						proINS_C8_3	3*01	CAGREMIIAGPAXLLTF	44*01	14*01	CASSPGDSGANVLTF	2-6*01	proINS	CD4
T1D-CD4-509						proINS_C9_1	2*01	CAGGDSGXSKKTF	3*01	3-1*01	CASSQAAGGFYNEQFF	2-1*01	proINS	CD4
T1D-CD4-510						proINS-C13_1	23/DV6*01	CAARKASGYSTLTF	11*01	2*01	CASPGQGNSPLHF	1-6*02	proINS	CD4
T1D-CD4-511						proINS-C13_2	2*01	CAAPQSGGYNKLIF	4*01	2*01	CASSEEGRFTDTQYF	2-3*01	proINS	CD4
T1D-CD4-512						proINS-C13_3	6*01	CAASPSIGFGNVLHC	35*01	28*01	CASSFVGGGEKLFF	1-4*01	proINS	CD4
T1D-CD4-513						proINS-C13_4	29/DV5*01	CAASSPLSGTYKYIF	40*01	28*01	CASTIRGAHEQYF	2-7*01	proINS	CD4
T1D-CD4-514						proINS-C13_5	29/DV5*01	CAAYGSRLTF	58*01	10-2*01	CASAPKEKFRNF	2-4*01	proINS	CD4
T1D-CD4-515						proINS-C13_6	20*01	CAXXH#AAGNKLTF	17*01	20-1*01	CSARRRGNTGELFF	2-2*01	proINS	CD4
T1D-CD4-516						proINS-C13_7	29/DV5*01	VQIQGAQKLVF	54*01	29-1*01	CSVGEPSGEDEQFF	2-1*01	proINS	CD4
T1D-CD4-517						proINS_C14_2	25*01	CAGPGELW#GATNKLIF	32*01	3-1*01	CASSIGGRNEQFF	2-1*01	proINS	CD4
T1D-CD4-518						proINS_C14_3	26-1*01	CIXSHTGNQFYF	49*01	29-1*01	CSVVEDNNEQFF	2-1*01	proINS	CD4
	2017	Nat Med	Kracht/Roep	Autoimmunity against a defective ribosomal insulin gene product in type 1 diabetes	28263308										Blood	Multimer
T1D-CD8-5						Clone 1	12-2*03	CAVNKTDKLIF	34*01	6-1*01	CASSVTGNGYTF	1-2*01	INS-DRiP (1-9)-A2	CD8
T1D-CD8-6						Clone 2	10*01	CVVNMNTGFQKLVF	8*01	12-3*01/12-4*01	CASSPPQGGNTGELFF	2-2*01	INS-DRiP (1-9)-A2	CD8
	2017	Diabetes	Michels/Nakayama	Islet-Derived CD4 T Cells Targeting Proinsulin in Human Autoimmune Diabetes	27920090										Pancreatic islets	Clone, transductant
T1D-CD8-86						1.C8	24	CAFKRETSGSRLTF	58	13	CASSTRLAGDEQFF	2-1	PPI:1-11/2-12/2-10-A0201	CD8
T1D-CD8-87						1.F3	39	CAVENAGNMLTF	39	10-2	CASWTVSYNEQFF	2-1	PPI:2-12-A0201	CD8
T1D-CD8-88						1.B10-1	8-3	CAVVADSNYQLIW	33	4-2/4-3	CASSQTKGTGELFF	2-2	PPI:15-23-A0201	CD8
T1D-CD8-89						1.F1	39	CAVSNSGYALNF	41	29-1	CSVFHRGETQYF	2-5	PPI:15-24-A0201	CD8
T1D-CD8-90						1.E9-1	12-2	CAVNIRYNTDKLIF	34	6-2/6-3	CASSSIQGSGSGQPQHF	1-5	PPI:92-99-B5001	CD8
T1D-CD8-91						1.C1	12-1	CGENNAGNMLTF	39	27	CASSLQPPGTSTETQYF	2-5	DRiP:1-9-A0201	CD8
T1D-CD8-92						10.C6-1	19	CALSGALNNAGNMLTF	39	27	CASSLFGYRQETQYF	2-5	PPI:23-32-C1203	CD8
T1D-CD8-93						23.F9	12-3	CAMSALGNFGNEKLTF	48	19	CASSIAGGNEQFF	2-1	PPI:1-11-C0304	CD8
T1D-CD8-94						19.A1	8-4	CAVSDQGSGYSTLTF	11	28	CASSWTANQPQHF	1-5	PPI:1-11-C0304	CD8
T1D-CD8-95						20.E5	14/DV4	CAMSNAGGTSYGKLTF	52	28	CASSLARYNEKLFF	1-4	PPI:1-11-C0304	CD8
T1D-CD8-96						20.F1	14/DV4	CAMRLHNNNDMRF	43	28	CASIASRYNQPQHF	1-5	PPI:1-11-C0304	CD8
T1D-CD8-97						22.A10	8-1	CAVNAAGGYQKVTF	13	28	CASIPDRYNEQFF	2-1	PPI:1-11-C0304	CD8
T1D-CD8-98						23.H5	38-2/DV8	CAYRSPARQLTF	22	6-1	CASSEGWGVPSYEQYF	2-7	PPI:3-13-A0201	CD8
T1D-CD8-99						23.C12	41	CAVSGGSQGNLIF	42	28	CASSPPTGWGGYTF	1-2	PPI:15-24/15-25-A0201	CD8
T1D-CD8-100						20.G1	1-2	CAVRMNTGFQKLVF	8	9	CASSVGMDPGLGYNEQFF	2-1	PPI:69-77/69-79-C0304	CD8
T1D-CD8-101						28.D3	26-2	CILTDNYGQNFVF	26	27	CASSLIGLNTEAFF	1-1	PPI:31-41/34-41-A0201	CD8
T1D-CD8-102						28.E6	19	CALSEAGAGSYQLTF	28	2	CASSPSGTSSQETQYF	2-5	PPI:46-54/47-54-A2902	CD8
T1D-CD8-103						28.E11	12-2	CAVSMNTGNQFYF	49	29-1	CSVQVYNEQFF	2-1	PPI:91-100-B1801	CD8
T1D-CD8-104						54.F1	3	CAVPDNYGQNFVF	26	7-2	CASSLVVELFF	2-2	PPI:96-103-A0101	CD8
T1D-CD8-105						86.C1	19	CALSEAGFSDGQKLLF	16	19	CASSIQFSYNEQFF	2-1	PPI:91-100/92-100/92-102-B4102	CD8
T1D-CD8-106						84.D9	29/DV5	CAASNSNDMRF	43	7-9	CASSLAQREQFF	2-1	PPI:91-100/92-100/92-102-B4102	CD8
T1D-CD8-107						86.G3-2	8-6	CAVSDGYQLIW	33	6-1	CASSGREAPYEQYF	2-7	PPI:94-102-B3501	CD8
T1D-CD8-108						96.A9	12-2	CAVNVYNAGNMLTF	39	30	CAWSVRGGSYMNTEAFF	1-1	DRiP:1-9-B0801	CD8
T1D-CD8-109						96.F5	8-6	CAVSDISNFGNEKLTF	48	9	CASSVVGLGTDTQYF	2-3	PPI:3-11-A0201	CD8
T1D-CD8-110						93.D1	5	CAVTKDTGFQKLVF	8	20-1	CSARDHFGGSGYEQFF	2-1	PPI:15-25-A0201	CD8
T1D-CD8-111						96.B4	12-2	CAVNNARLMF	31	6-5	CASRPTSGGYNEQFF	2-1	PPI:91-99-C0501	CD8
T1D-CD8-112						98.D5	29/DV5	CAATEGGTSYDKVIF	50	14	CASSYWTGNGYTF	1-2	PPI:1-10 (to be confirmed)-TBD	CD8
T1D-CD8-113						148.H3	6	CALRIKAAGNKLTF	17	29-1	CSVPGLLSPTSYNEQFF	2-1	PPI:31-41 (to be confirmed)-TBD	CD8
T1D-CD8-114						147.B11	17	CATFVSFSDGQKLLF	16	11-2	CASSLGVTRHTGELFF	2-2	PPI:31-41 (to be confirmed)-TBD	CD8
T1D-CD8-115						131.D5	12-2	CAVNIGFGNVLHC	35	7-9	CASSGGNTGELFF	2-2	PPI:45-53-A2902	CD8
T1D-CD4-583						23.F7	8-2	CAVIASGNTPLVF	29	19	CASKGPGTVIRADTQYF	2-3	PPI:24-38-DRB1*01:01 (DR1)	CD4
T1D-CD4-541						23.G6	9-2	CALSISGGSYIPTF	6	5-1	CASSFRQGEQETQYF	2-5	PPI:29-43-DPA1*01:03-DPB1*04:01 (DP4)	CD4
T1D-CD4-523						6.H9	26-1	CIVRVDSGTYKYIF	40	7-2	CASSLTAGLASTYNEQFF	2-1	PPI:33-47 (Ins B:9-23)-DQA1*03:01-DQB1*03:02 (DQ8)	CD4
T1D-CD4-522						20.D11	12-3	CAILSGGYNKLIF	4	2	CASSAETQYF	2-5	PPI:33-47 (Ins B:9-23)-DQA1*03:01-DQB1*03:02 (DQ8)	CD4
T1D-CD4-584						23.G8	39	CAWRTGANSKLTF	56	24-1	CATGLAANTGELFF	2-2	PPI:36-50-DRB1*04:01 (DR4)	CD4
T1D-CD4-585						55.B3	21	CAVLPPTPLVF	29	18	CASSYPGTGGARTEAFF	1-1	PPI:37-51-DRB1*09:01 (DR9)	CD4
T1D-CD4-586						56.B1	13-1	CAVLSPSGTYKYIF	40	7-9	CASSLMGNPHEKLFF	1-4	PPI:40-54-DQA1*05:01-DQB1*02:01 (DQ2)	CD4
T1D-CD4-587						19.A4	8-6	CAVRETGATNKLIF	32	20-1	CSARPQGFSSYEQYF	2-7	PPI:55-69-DQA1*03:01-DQB1*03:02 (DQ8)	CD4
T1D-CD4-588						55.C10	26-1	CIVRSHGQNFVF	26	20-1	CSARPGTRNYEQYF	2-7	PPI:58-72-DRB4*01:01 (DR53)	CD4
T1D-CD4-589						8.E3	2	CAVDGSGNTGKLIF	37	4-1	CASSQDLAGVREQYF	2-7	PPI:72-87-DQA1*05:01-DQB1*03:02 (DQ8-trans)	CD4
T1D-CD4-590						53.A4-1	39	CAVDPMDSNYQLIW	33	29-1	CSVGTDPSGANVLTF	2-6	PPI:72-87-DQA1*05:01-DQB1*02:01 (DQ2)	CD4
T1D-CD4-591						6.G4	26-1	CIVRVRNTGFQKLVF	8	27	CASSPGPGNTEAFF	1-1	PPI:86-100-DQA1*05:01-DQB1*03:02 (DQ8-trans)	CD4
T1D-CD4-592						95.A9-1	9-2	CALRTDRGSTLGRLYF	18	11-2	CASSLQSSYNSPLHF	1-6	PPI:87-101-DRB1*04:04 (DR4)	CD4
T1D-CD4-593						6.H11	26-1	CIVRVYSGGYQKVTF	13	30	CAWSARLAGGPRTQYF	2-3	PPI:94-108-DRB1*04:02 (DR4)	CD4
	2017	PNAS	Tan/Yang	Type 1 diabetes induction in humanized mice	28874533										Blood	Transductant
T1D-CD4-519						Clone 5	21	CAVKRTGGSYIPTF	6	11-2	CASSSFWGSDTGELFF	2-2	Insulin B:9-23 (PPI: 33-47)	CD4
	2017	Front Imm	Yeh/Brusko	Avidity and Bystander Suppressive Capacity of Human Regulatory T Cells Expressing De Novo Autoreactive T-Cell	29123516										Blood	Clone, transductant
T1D-CD4-520						4.13	19*01	CALSENRGGTASKLTF	44*01	05-01*01	CASSLVGGPSSEAFF	01-01*01	GAD (555–567)-DR4	CD4
T1D-CD4-521						R164	19*01	CALSEEGGGANSKLTF	56*01	05-01*01	CASSLAGGANSPLHF	01-06*01	GAD (555–567)-DR4	CD4
T1D-CD4-519						5	21	CAVKRTGGSYIPTF	6	11-2	CASSSFWGSDTGELFF	2-2	DQ8 InsB (9-23)	CD4
T1D-CD4-522						GSE.20D11a	12-3	CAILSGGYNKLIF	4	02-01*01	CASSAETQYF	02-05*01	DQ8 InsB (9-23)	CD4
T1D-CD4-523						GSE.6H9a	26-1	CIVRVDSGTYKYIF	40	7-2	CASSLTAGLASTYNEQFF	2-1	DQ8/DQ8 trans InsB (9-23)	CD4
T1D-CD4-1						T1D#3 C8	17	CATDAGYNQGGKLIF	23	5-1	CASSAGNTIYF	1-3	DQ8 InsB (9-23)	CD4
T1D-CD4-2						T1D#10 C8	12-3	CATAYGQNFVF	26	4-1	CASSRGGGNTGELFF	2-2	DQ8 InsB (9-23)	CD4
T1D-CD4-524						PM1#11	35*02	CAGHSIIQGAQKLVF	54*01	5-1*01	CASGRSSYNEQFF	2-1*01	DRB1*03:01 GAD (339–352)	CD4
T1D-CD4-525						MHB10.3	4*01	CLVGDSLNTNAGKSTF	27*01	29-1*01	CSVEDRNTGELFF	2-2*01	DRB1*03:01 InsB (11–30)	CD4
T1D-CD4-526						SD32.5	26-1*01	CIVRVSSAYYNQGGKLIF	23*01	27*01	CASSPRANTDTQYF	2-3*01	DRB1*04:01 InsA (5–21)	CD4
T1D-CD4-527						SD52.c1	4*01	CLVGDSLNTNAGKSTF	27*01	27*01	CASSWSSIGNQPQHF	1-5*01	DRB1*04:01 PPI (C18–A1)	CD4
T1D-CD8-47						1e6	12-3	CAMRGDSSYKLIF	12	12-4	CASSLWEKLAKNIQYF	2-4	A*02-01m PPI (15–24)	CD8
T1D-CD8-48						D222D	17*01	CAVTGANNLFF	36*01	19*01	CASSIEGPTGELFF	2-2*01	A*02-01 ZnT8 (186–194)	CD8
T1D-CD8-49						32	12-1	CVVNILSNFGNEKLTF	48*01	20	CSASRQGWVNEQFF	2-01*01	A*02-01 IGRP (265–273)	CD8
	2018	Sci Imm	Culina/Mallone	Islet-reactive CD8+ T cell frequencies in the pancreas, but not in blood, distinguish type 1 diabetic patients from healthy donors	29429978										Blood	Multimer, clone
T1D-CD8-50						D222D Clones 1,2,3	17*01	CAVTGANNLFF	36*01	19*01	CASSIEGPTGELF	2-2*01	ZnT8(186-194)-A2	CD8
T1D-CD8-51						D010R Clone 1E2	35*02	CAGTRNNLFF	36*01	19*01	CASGGSSYEQYF	2-7*01	ZnT8(186-194)-A2	CD8
T1D-CD8-52						D010R Clone 1D3	25*01	CAGGSNDYKLSF	20*01	6-1*01	CASSSVGVDTQYF	2-3*01	ZnT8(186-194)-A2	CD8
T1D-CD8-53						D267T 33B8	19*01	CALSEATYNQGGKLIF	23*01	19*01	CASSIFPNPGNTIYF	1-3*01	ZnT8(186-194)-A2	CD8
T1D-CD8-54						D349D 178B9	14/DV4*03	CAMREGLTGGFKTIF	9*01	11-2*01	CASSPFLTGSNTEAFF	1-1*01	ZnT8(186-194)-A2	CD8
T1D-CD8-55						D351D 188D3	19*01	CALSPAETSDYKLSF	20*01	19*01	CASTLTGFAEAFF	1-1*01	ZnT8(186-194)-A2	CD8
T1D-CD8-56						H017N Clone A1	39*01	CAVDMGNTPLVF	29*01	7-2*02	CASSPSWLSGVTQYF	2-3*01	ZnT8(186-194)-A2	CD8
T1D-CD8-57						H0340 141B9	38-2/DVB*01	CALRSGYALNF	41*01	25-1*01	CASSDQETQYF	2-5*01	ZnT8(186-194)-A2	CD8
T1D-CD8-58						H0790 42D8	3*01	CAVRDIFNAGNMLTF	39*01	19*01	CASSIVSSSYNEQFF	2-1*01	ZnT8(186-194)-A2	CD8
T1D-CD8-59						H087N 157C3	38-1*01	CAFYSGGGADGLTF	45*01	27*01	CASRAGSFSTDTQYF	2-3*01	ZnT8(186-194)-A2	CD8
T1D-CD8-60						H328C Clone 8E8	29/DV5*01	CAASGTLTTSGTYKYIF	40*01	4-2*01	CASSQEGTAYEQYF	2-7*01	ZnT8(186-194)-A2	CD8
T1D-CD8-61						H328C Clone 9B3	21*01	CAVVRTQGGSEKLVF	57*01	9*01	CASSPWTGIPYNSPLHF	1-6*02	ZnT8(186-194)-A2	CD8
T1D-CD8-62						H328C Clone 9C8	25*01	CAGILSYGQNFVF	26*01	25-1*01	CASSEVGQGFNGYTF	1-2*01	ZnT8(186-194)-A2	CD8
T1D-CD8-63						H314C Clone 6C4	40*01	CLLMEYGNKLVF	47*02	6-5*01	CASQSYRVGSEQYF	2-7*01	ZnT8(186-194)-A2	CD8
T1D-CD8-64						D007W	12-3*01	CAMSAEGNYQLIW	33*01	19*01	CASSSGGGNEQFF	2-1*01	ZnT8(186-194)-A2	CD8
T1D-CD8-65						D007W #2	12-3*01	CAMSAEGNYQLIW	33*01	6-5*01	CASSIGSGNTIYF	1-3*01	ZnT8(186-194)-A2	CD8
T1D-CD8-66						D010W		Not reported		19*01	CASSIDGLASQETQYF	2-5*01	ZnT8(186-194)-A2	CD8
T1D-CD8-67						D010W #2		Not reported		19*01	CASSILAGGEQYF	2-7*01	ZnT8(186-194)-A2	CD8
T1D-CD8-68						D010W #3		Not reported		28*01	CASSHPDSQETQYF	2-5*01	ZnT8(186-194)-A2	CD8
T1D-CD8-69						D011W		Not reported		9*01	CASSVGGRREQFF	2-1*01	ZnT8(186-194)-A2	CD8
T1D-CD8-70						D013W		Not reported		7-9*01	CASVKGGMSEKLFF	1-4*01	ZnT8(186-194)-A2	CD8
T1D-CD8-71						D014W		Not reported		7-9*01	CASSLGPVQNSYNEQFF	2-1*01	ZnT8(186-194)-A2	CD8
T1D-CD8-72						D014 #2		Not reported		7-9*01	CASSSRYMRDADTQYF	2-3*01	ZnT8(186-194)-A2	CD8
T1D-CD8-73						D014#3	29	CAAIGNRDDKIIF	30*01	27*01	CASSFGNSYEQYF	2-7*01	ZnT8(186-194)-A2	CD8
T1D-CD8-74						D026W	1-2*01	CASKDSNYQLIW	33*01	19*01	CASSIGQGSQPQHF	1-5*01	ZnT8(186-194)-A2	CD8
T1D-CD8-75						D026W #2	1-2*01	CASKDSNYQLIW	33*01	28*01	CASSFGDGYTF	1-2*01	ZnT8(186-194)-A2	CD8
T1D-CD8-76						H002W	35*02	CAPRTTSGTYKYI	40*01	9*01	CASSVAYRGTGNTIYF	1-3*01	ZnT8(186-194)-A2	CD8
T1D-CD8-77						H002W #2	35*02	CAPRTTSGTYKYI	40*01	28*01	CASSNLRDTGNEQFF	2-1*01	ZnT8(186-194)-A2	CD8
T1D-CD8-78						H003W		Not reported		16*01	CASSLGGVIYNVLTF	2-6*01	ZnT8(186-194)-A2	CD8
T1D-CD8-79						H003W #2		Not reported		2*01	CASSDEGPPEAFF	1-1*01	ZnT8(186-194)-A2	CD8
T1D-CD8-80						H003W #3		Not reported		13*01	CASSHGTVTYGYTF	1-2*01	ZnT8(186-194)-A2	CD8
T1D-CD8-81						H015W #2	41*01	CAVRSDGNEKLT	48*01	18*01	CASYPGTSGSYEQYF	2-7*01	ZnT8(186-194)-A2	CD8
T1D-CD8-82						H022W #4	16*01	CAPTGANNL	36*01	28*01	CASSFGNEQFF	2-1*01	ZnT8(186-194)-A2	CD8
T1D-CD8-83						H023W		Not reported		7-9*01	CASSMRQPGYTF	1-2*01	ZnT8(186-194)-A2	CD8
T1D-CD8-84						H024W		Not reported		19*01	CASSAGQGAYEQYF	2-7*01	ZnT8(186-194)-A2	CD8
	2018	Front Imm	Sant/Kedzierska	Single-Cell Approach to Influenza-Specific CD8+ T Cell Receptor Repertoires Across Different Age Groups, Tissues, and Following Influenza Virus Infection	29997621										Blood, Lung, Spleen, LN	Multimer, clone, transductant
VIR-CD8-102							27	CAGGGSQGNLIF	42	19	CASSIRSSYEQYF	2-7	Flu M1(58)-A2	CD8
VIR-CD8-102							8-3	CAVGGDGGSQGNLIF	42	19	CASSIRSSYEQYF	2-7	Flu M1(58)-A2	CD8
VIR-CD8-126							8-6	CALSGVGGFGNEKLTF	48	19	CASSIRASGVEQFF	2-1	Flu M1(58)-A2	CD8
VIR-CD8-127							27	CAGASGNTGKLIF	37	19	CASSIRASYEQYF	2-7	Flu M1(58)-A2	CD8
VIR-CD8-128							8-6	CAVPGSQGNLIF	42	19	CASSIRSGYEQYF	2-7	Flu M1(58)-A2	CD8
VIR-CD8-126							8-6	CAVGGDGGSQGNLIF	42	19	CASSIRASGVEQFF	2-1	Flu M1(58)-A2	CD8
VIR-CD8-118							13-2	CAENLGGGSQGNLIF	42	19	CASSTRSGETQYF	2-5	Flu M1(58)-A2	CD8
VIR-CD8-129							35	CAGQLGGGSQGNLIF	42	19	CASSFRSSYEQYF	2-7	Flu M1(58)-A2	CD8
VIR-CD8-102							17	CAVGGDGGSQGNLIF	42	19	CASSIRSSYEQYF	2-7	Flu M1(58)-A2	CD8
VIR-CD8-102							35	CAGQLGGGSQGNLIF	42	19	CASSIRSSYEQYF	2-7	Flu M1(58)-A2	CD8
VIR-CD8-130							27	CAGPATNAGKSTF	27	19	CASSIRSTYEQYF	2-7	Flu M1(58)-A2	CD8
VIR-CD8-131							13-2	CAETPYSSASKIIF	3	3-1	CASSQFNEKLFF	1-4	Flu M1(58)-A2	CD8
VIR-CD8-132							12-3	CATQGAQKLVF	54	6-3	CASSQVLGLSVTGELFF	2-2	Flu M1(58)-A2	CD8
VIR-CD8-133							38-2/DV8	CAYRSPKETSGSRLTF	58	19	CASSQGAYGYTF	1-2	Flu M1(58)-A2	CD8
VIR-CD8-134							38-1	CAFGHGSSNTGKLIF	37	19	CASSMVGGSYNEQFF	2-1	Flu M1(58)-A2	CD8
VIR-CD8-133							38-1	CAFMTNAGGTSYGKLTF	52	19	CASSQGAYGYTF	1-2	Flu M1(58)-A2	CD8
VIR-CD8-135							14/DV4	CAMREDPGGTSYGKLTF	52	19	CASSIYSNQPQHF	1-5	Flu M1(58)-A2	CD8
VIR-CD8-133							38-1	CAFMKGAGGTSYGKLTF	52	19	CASSQGAYGYTF	1-2	Flu M1(58)-A2	CD8
VIR-CD8-136							27	CAGAGGGSQGNLIF	42	19	CASSIRSADTQYF	2-3	Flu M1(58)-A2	CD8
VIR-CD8-96							8-1	CAVGGYGGSQGNILF	42	19	CASSIRSAYEQYF	2-7	Flu M1(58)-A2	CD8
VIR-CD8-102							8-1	CAVGGYGGSQGNILF	42	19	CASSIRSSYEQYF	2-7	Flu M1(58)-A2	CD8
VIR-CD8-137							25	CAGPGSQGNLIF	42	19	CASSGRSSQPQHF	1-5	Flu M1(58)-A2	CD8
VIR-CD8-96							27	CAGGGSQGNLIF	42	19	CASSIRSAYEQYF	2-7	Flu M1(58)-A2	CD8
VIR-CD8-119							27	CAGAGSQGNLIF	42	19	CASSVRSSYEQYF	2-7	Flu M1(58)-A2	CD8
VIR-CD8-138							30	CGTDEAGGSQGNLIF	42	19	CASSTRSTDTQYF	2-3	Flu M1(58)-A2	CD8
VIR-CD8-96							27	CAGGGSSNTGKLIF	37	19	CASSIRSAYEQYF	2-7	Flu M1(58)-A2	CD8
VIR-CD8-139							27	CAGAGSQGNLIF	42	19	CASSSGSYGYTF	1-2	Flu M1(58)-A2	CD8
VIR-CD8-140							27	CAPAPDARLMF	31	19	CASSGRAAGELFF	2-2	Flu M1(58)-A2	CD8
VIR-CD8-141							13-2	CAENMGGGSQGNLIF	42	19	CASSIRAGETQYF	2-5	Flu M1(58)-A2	CD8
VIR-CD8-142							5	CAENAGGGSQGNLIF	42	19	CASSKRGAETQYF	2-5	Flu M1(58)-A2	CD8
VIR-CD8-143							13-1	CAASGGGSQGNLIF	42	19	CASSQRSQETQYF	2-5	Flu M1(58)-A2	CD8
VIR-CD8-144							35	CAGQNINMNRDDKIIF	30	19	CASSPFGANVLTF	2-6	Flu M1(58)-A2	CD8
VIR-CD8-102							27	CAGAGSQGNLIF	42	19	CASSIRSSYEQYF	2-7	Flu M1(58)-A2	CD8
VIR-CD8-145							38-1	CAFMKDAGGTSYGKLTF	52	19	CASSIGVYGYTF	1-2	Flu M1(58)-A2	CD8
VIR-CD8-123							38-1	CAFMKDAGGTSYGKLTF	52	19	CASSIGSYGYTF	1-2	Flu M1(58)-A2	CD8
VIR-CD8-146							1-2	CAVRDRGKGQTGANNLFF	36	18	CASSPLSGRVTDTQYF	2-3	Flu M1(58)-A2	CD8
VIR-CD8-147							38-1	CAFMKGPGGTSYGKLTF	52	19	CASSIGAHGYTF	1-2	Flu M1(58)-A2	CD8
VIR-CD8-148							12-3	CAIDLGGGSQGNLIF	42	19	CASSIRSSQPQHF	1-5	Flu M1(58)-A2	CD8
VIR-CD8-149							27	CAGGGFADYGGSQGNLIF	42	19	CASSLYSNQPQHF	1-5	Flu M1(58)-A2	CD8
VIR-CD8-150							12-1	CVVNYGGGSQGNLIF	42	19	CASSIRSSNEQFF	2-1	Flu M1(58)-A2	CD8
VIR-CD8-151							14/DV4	CAMREDNGARLMF	31	19	CASSKFSINEQFF	2-1	Flu M1(58)-A2	CD8
VIR-CD8-152							27	CAGASGGSQGNLIF	42	19	CASSIRSSGELFF	2-2	Flu M1(58)-A2	CD8
VIR-CD8-153							12-1	CAGDGGGGSQGNLIF	42	19	CASSFGSTDTQYF	2-3	Flu M1(58)-A2	CD8
VIR-CD8-154							12-1	CAGDGGGGSQGNLIF	42	19	CASSFRSTDTQYF	2-3	Flu M1(58)-A2	CD8
VIR-CD8-141							12-3	CAMSGDGGSQGNLIF	42	19	CASSIRAGETQYF	2-5	Flu M1(58)-A2	CD8
VIR-CD8-48							27	CAVALGGGSQGNLIF	42	19	CASSIRAAYEQYF	2-7	Flu M1(58)-A2	CD8
VIR-CD8-127							12-3	CAMSGDGGSQGNLIF	42	19	CASSIRASYEQYF	2-7	Flu M1(58)-A2	CD8
VIR-CD8-96							27	CAGVDGGSQGNLIF	42	19	CASSIRSAYEQYF	2-7	Flu M1(58)-A2	CD8
VIR-CD8-102							16	CALNAGGTSYGKLTF	52	19	CASSIRSSYEQYF	2-7	Flu M1(58)-A2	CD8
VIR-CD8-102							27	CAGSFGSSNTGKLIF	37	19	CASSIRSSYEQYF	2-7	Flu M1(58)-A2	CD8
VIR-CD8-155							27	CAGAGSQGNLIF	42	19	CASSMRSSYEQYF	2-7	Flu M1(58)-A2	CD8
VIR-CD8-156							27	CAGAGSQGNLIF	42	19	CASSTRSSYEQYF	2-7	Flu M1(58)-A2	CD8
VIR-CD8-119							27	CAGGGSQGNLIF	42	19	CASSVRSSYEQYF	2-7	Flu M1(58)-A2	CD8
VIR-CD8-96							27	CAGAGSQGNLIF	42	19	CASSIRSAYEQYF	2-7	Flu M1(58)-A2	CD8
VIR-CD8-145							38-1	CAFMKGAGGTSYGKLTF	52	19	CASSIGVYGYTF	1-2	Flu M1(58)-A2	CD8
VIR-CD8-157							34	CGAAHNYGQNFVF	26	19	CASSTGLYGYTF	1-2	Flu M1(58)-A2	CD8
VIR-CD8-158							16	CALKRSNTGKLIF	37	19	CASSIRSGYEQFF	2-1	Flu M1(58)-A2	CD8
VIR-CD8-141							12-3	CASSGVGGRQNNLIF	10	19	CASSIRAGETQYF	2-5	Flu M1(58)-A2	CD8
VIR-CD8-96							27	CGGGGSQGNLIF	42	19	CASSIRSAYEQYF	2-7	Flu M1(58)-A2	CD8
VIR-CD8-102							27	CAGASPGGYGGSQGNLIF	42	19	CASSIRSSYEQYF	2-7	Flu M1(58)-A2	CD8
VIR-CD8-159							1-2	CAVRDRVDGTASKLTF	44	25-1	CASYTSDYGYTF	1-2	Flu M1(58)-A2	CD8
VIR-CD8-160							9-2	CALSDSGYNKLIF	4	4-1	CASSPSLAGYGNEQFF	2-1	Flu M1(58)-A2	CD8
VIR-CD8-161							17	CATHNFGNEKLTF	48	9	CAMYLCASSLFGSPLHF	1-6	Flu M1(58)-A2	CD8
VIR-CD8-162							25	CAGNYGGSQGNLIF	42	19	CASSARSTGELFF	2-2	Flu M1(58)-A2	CD8
VIR-CD8-163							13-2	CAEGARDSNYQLIW	33	25-1	CASSAQANQPQHF	1-5	Flu M1(58)-A2	CD8
VIR-CD8-154							17	CATDGGGGSQGNLIF	42	19	CASSFRSTDTQYF	2-3	Flu M1(58)-A2	CD8
VIR-CD8-164							27	CAGAYGGSQGNLIF	42	19	CASSSRSSGEQYF	2-7	Flu M1(58)-A2	CD8
VIR-CD8-165							27	CAMSPMEYGNKLVF	47	18	CASSQTGLNTEAFF	1-1	Flu M1(58)-A2	CD8
VIR-CD8-166							8-1	CAAWASSEGNKLVF	47	18	CASSSVGSPYEQYF	2-7	Flu M1(58)-A2	CD8
VIR-CD8-167							13-2	CAENAPLGRRALTF	5	19	CASRINPGGADEAFF	1-1	Flu M1(58)-A2	CD8
VIR-CD8-162							27	CAGGGSQGNLIF	42	19	CASSARSTGELFF	2-2	Flu M1(58)-A2	CD8
VIR-CD8-168							27	CAGEGGSQGNLIF	42	19	CASSGRATGELFF	2-2	Flu M1(58)-A2	CD8
VIR-CD8-169							27	CAGAGGGSQGNLIF	42	19	CASSTRSTGELFF	2-2	Flu M1(58)-A2	CD8
VIR-CD8-170							12-3	CAMTGDGGSQGNLIF	42	19	CASSTRATETQYF	2-5	Flu M1(58)-A2	CD8
VIR-CD8-171							3	CAVRDISVSGGYQKVTF	13	6-6	CASSYLAGEITDTQYF	2-3	Flu M1(58)-A2	CD8
VIR-CD8-172							14/DV4	CAMREVPRGASKLTF	44	28	CASSSPKGAKYEQYF	2-7	Flu M1(58)-A2	CD8
VIR-CD8-173							35	CAGPSNTGKLIF	37	4-1	CAVLVDPYNEQFF	2-1	Flu M1(58)-A2	CD8
VIR-CD8-174							26-1	CILKTGANNLFF	36	9	CASSVDPAGGSSYEQYF	2-7	Flu M1(58)-A2	CD8
VIR-CD8-175							3	CAVRDPFKAAGNKLTF	17	10-3	CAISESTAHSYNEQFF	2-1	Flu M1(58)-A2	CD8
VIR-CD8-176							17	CATDAWGGSEKLVF	57	13	CATDARVGNTGELFF	2-1	Flu M1(58)-A2	CD8
VIR-CD8-177							8-2	CAVSAVMDSSYKLIF	12	18	CASSPEAGVSNTEAFF	2-1	Flu M1(58)-A2	CD8
VIR-CD8-178							12-1	CAVNTNAGKSTF	27	19	CASSIVIVAGANVLTF	2-6	Flu M1(58)-A2	CD8
VIR-CD8-179							21	CAVREYNNNDMRF	43	19	CASGQGAGEQYF	2-7	Flu M1(58)-A2	CD8
VIR-CD8-102							27	CAAGGSQGNLIF	42	19	CASSIRSSYEQYF	2-7	Flu M1(58)-A2	CD8
VIR-CD8-156							27	CAGGGSQGNLIF	42	19	CASSTRSSYEQYF	2-7	Flu M1(58)-A2	CD8
VIR-CD8-119							27	CAGAHGSSNTGKLIF	37	19	CASSVRSSYEQYF	2-7	Flu M1(58)-A2	CD8
VIR-CD8-180							13-2	CAENMFQGGSEKLVF	57	2	CASSGSDTQYF	2-3	Flu M1(58)-A2	CD8
VIR-CD8-181							27	CAGRLWTDKLIF	34	20-1	CSARDTSGSYNEQFF	2-1	Flu M1(58)-A2	CD8
VIR-CD8-182							14/DV4	CAMNDGQNFVF	26	27	CASRLHPGHMSYTF	1-2	Flu M1(58)-A2	CD8
VIR-CD8-183							19	CAGDSGGYQKVTF	13	27	CASSLKTHYSNQPQHF	1-5	Flu M1(58)-A2	CD8
VIR-CD8-184							5	CAGGGSQGNLIF	42	27	CASSISGGPGETQYF	2-5	Flu M1(58)-A2	CD8
VIR-CD8-185							3	CAVRAFYAGNMLTF	39	28	CASIRGLAGVRTDTQYF	2-3	Flu M1(58)-A2	CD8
VIR-CD8-186							21	CAVVRGGADGLTF	45	28	CASSALVLYATDTQYF	2-3	Flu M1(58)-A2	CD8
VIR-CD8-187							14/DV4	CAMREGQTNFGNEKLTF	48	28	CASSLGAGFLQETQYF	2-5	Flu M1(58)-A2	CD8
VIR-CD8-188							8-2	CAIGFQKLVF	8	28	CASSLPKTINSEQYF	2-7	Flu M1(58)-A2	CD8
VIR-CD8-189							12-1	CAVKTSYDKVIF	50	3-1	CASSLQISIAGVSYNEQFF	2-1	Flu M1(58)-A2	CD8
VIR-CD8-190							8-3	CAVSERESGGSNYKLTF	53	5-4	CASSPFQGSYEQYF	2-7	Flu M1(58)-A2	CD8
VIR-CD8-191							27	CAGGRHSGGGADGLTF	45	6-6	CASSYSRPGLSNQPQHF	1-5	Flu M1(58)-A2	CD8
VIR-CD8-192							27	CAGGGIQGAQKLVF	54	6-6	CASSYFGLAFQETQYF	2-5	Flu M1(58)-A2	CD8
VIR-CD8-193							8-2	CVVSEGVTEDMRF	43	6-6	CASSGLAGARNEQYF	2-7	Flu M1(58)-A2	CD8
VIR-CD8-194							19	CALSEANTGNQFYF	49	7-8	CASTPHRGPSYEQYF	2-7	Flu M1(58)-A2	CD8
VIR-CD8-195							14/DV4	CAMRRPSGGYNKLIF	4	7-9	CASTPSSGSAGNTIYF	1-3	Flu M1(58)-A2	CD8
VIR-CD8-196							8-3	CAVGYSGGYQKVTF	13	7-9	CASSSPPDRGPNTGELFF	2-2	Flu M1(58)-A2	CD8
	2018	PNAS	So/Mannering	Proinsulin C-peptide is an autoantigen in people with type 1 diabetes	30275329										Blood	Clone
T1D-CD4-528						B3.1	12-1*01	CVVKSTGGFKTIF	9*01	20-1*01-05	CSAGGLAGASQETQYF	2-5*01	Full-length C-peptide (PI33–63)	CD4
T1D-CD4-529						B3.3	17*01	CATGPIQGAQKLVF	54*01	6-5*01	CASSYAWGRATEAFF	1-1*01	Full-length C-peptide (PI33–63)	CD4
T1D-CD4-530						K3.2	3*01	CAVRGDNNARLMF	31*01	7-2*01/04	CASSPIIWGTGELFF	2-2*01	Full-length C-peptide (PI33–63)	CD4
T1D-CD4-531						K4.4	10*01	CVVSAKAAGNKLTF	17*01	7-8*01/03	CASSLAGTDHYEQYF	2-7*01	Full-length C-peptide (PI33–63)	CD4
T1D-CD4-532						K6.2	8-2*01/8-4*01	CAVTPKSGYSTLTF	11*01	20-1*01-05	CSARDLAIPDTQYF	2-3*01	Full-length C-peptide (PI33–63)	CD4
T1D-CD4-531						K6.4	10*01	CVVSAKAAGNKLTF	17*01	7-8*01-03	CASSLAGTDHYEQYF	2-7*01	Full-length C-peptide (PI33–63)	CD4
T1D-CD4-530						K9.5	3*01	CAVRGDNNARLMF	31*01	7-2*01-04	CASSPIIWGTGELFF	2-2*01	Full-length C-peptide (PI33–63)	CD4
T1D-CD4-533						K9.6	26-1*01/02	CIVRVEIQGAQKLVF	54*01	3-2*02	CASSSPGTEYNEQFF	2-1*01	Full-length C-peptide (PI33–63)	CD4
T1D-CD4-534						D1.1 and D1.4	13-1*01	CAARNAGNNRKLIW	38*01	4-2*01/4-3*01	CASSFRGLGGGTDTQYF	2-3*01	Full-length C-peptide (PI33–63)	CD4
T1D-CD4-535						T6.1	10*01	CVVSAAG#GGGADGLTF	45*01	9*02	CASSVDPGVYNEQFF	2-1*01	Full-length C-peptide (PI33–63)	CD4
T1D-CD4-536						T6.6 and T17.1	35*02	CAAALSGAGSYQLTF	28*01	19*01	CASRLDPSTDTQYF	2-3*01	Full-length C-peptide (PI33–63)	CD4
T1D-CD4-537						H3.3	19*01	CALSGRGSEKLVF	57*01	5-1*01/02	CASSTRTGQGGNEQYF	2-7*01	Full-length C-peptide (PI33–63)	CD4
T1D-CD4-538						H3.7	12-1*01	CVVNPTDDYKLSF	20*01	20-1*01-05	CSARSLASGGPDTQYF	2-3*01	Full-length C-peptide (PI33–63)	CD4
T1D-CD4-537						H6.4	19*01	CALSGRGSEKLVF	57*01	5-1*01	CASSTRTGQGGNEQYF	2-7*01	Full-length C-peptide (PI33–63)	CD4
T1D-CD4-538						H7.4 and H8.5	12-1*01	CVVNPTDDYKLSF	20*01	20-1*01-05	CSARSLASGGPDTQYF	2-3*01	Full-length C-peptide (PI33–63)	CD4
T1D-CD4-5						H11.5	26-1*01/02	CIVRVVTGANNLFF	36*01	5-1*01/02	CASSLERETQYF	2-5*01	Full-length C-peptide (PI33–63)	CD4
T1D-CD4-539						E2.3	30*01	CGTEKPGSGNTGKLIF	37*01	20-1*01-05	CSARDGARGEKLFF	1-4*01	Full-length C-peptide (PI33–63)	CD4
T1D-CD4-540						E2.5	12-3*01/02	CVISPPGRRALTF	5*01	5-4*02	CASSSGTSAGTGELFF	2-2*01	Full-length C-peptide (PI33–63)	CD4
	2018	PNAS	Wang/Dai	C-terminal modification of the insulin B:11–23 peptide creates superagonists in mouse and human type 1 diabetes	29255035										Pancreatic islets	Crystal structure
T1D-CD4-1						T1D-3	17	CATDAGYNQGGKLIF	23	5-1	CASSAGNTIYF	1-3	InsulinB:9-23 DQ8	CD4
T1D-CD4-1223						T1D-4	13-1	CAASKASNTGKLIF	4	12-5	CASLKATDTQYF	2-3	InsulinB:9-23 DQ8	CD4
T1D-CD4-2						T1D-10	12-3	CATAYGQNFVF	26	4-1	CASSRGGGNTGELFF	2-2	InsulinB:9-23 DQ8	CD4
	2018	J Imm Methods	Williams/Nakayama	Development of T cell lines sensitive to antigen stimulation	30165064										Pancreatic islets	Transductant
T1D-CD4-541						23.G6	9-2	CALSISGGSYIPTF	6	5-1	CASSFRQGEQETQYF	2-5	PPI:29-43-DP4	CD4
	2019	Cell	Ahmed/Hamad	A Public BCR Present in a Unique Dual-Receptor-Expressing Lymphocyte from Type 1 Diabetes Patients Encodes a Potent T Cell Autoantigen	31150624										Blood	Clone, tetramer
T1D-CD4-543						x-ID TCR	29/DV5*01	CAASASGGGGSNYKLTF	53*01	6-5*01	CASSYLGTAEAFF	1-1*01	x-Id DQ8	CD4
	2019	Diabetes	Baker/Delong	Hybrid Insulin Peptides Are Autoantigens in Type 1 Diabetes	31175101										Blood	Clone
T1D-CD4-542						HIP14-G10, HIP14-D3	16	CARSHGSGNTGKLIF	37	27	CASSSGYGGETQYF	2-5	HIP14 SLQPLAL–NAVEVLK	CD4
T1D-CD4-542						HIP14-G10, HIP14-D3	5	CAESIASGTYKYIF	40	27	CASSSGYGGETQYF	2-5	IAPP66–81 GSNTYGKRNAVEVLKR	CD4
	2019	Sci Adv	Chow/Kwok	Discriminative T cell recognition of cross-reactive islet-antigens is associated with HLA-DQ8 transdimer-mediated autoimmune diabetes	31457096										Blood	Clone, tetramer
T1D-CD4-1216						01-C1	8-6	CAVSANDYKLSF	20	4-3	CASSLRGGDEQYF	2-7	GAD65: 250-266 DQ8	CD4
T1D-CD4-1217						03-C1	35	CAGESNTGNQFYF	49	28	CASGDSLGVTQYF	2-3	GAD65: 250-266 DQ8	CD4
T1D-CD4-1218						05-C1	8-6	CAVIEGNRDDKIIF	30	11-3	CASSLGAGRGRLSGETQYF	2-5	GAD65: 250-266 DQ8	CD4
T1D-CD4-1219						05-C1b		Not Reported		19	CASRGGLTDTQYF	2-3	GAD65: 250-266 DQ8	CD4
T1D-CD4-1220						07-C1	29	CAASLLGNEKLTF	48	12-4	CASSPFVGSGGPNNEQFF	2-1	GAD65: 250-266 DQ8	CD4
T1D-CD4-1221						09-C1	13-1	CAATSNRDDKIIF	30	19	CASSIGAGDSPLHF	1-6	GAD65: 250-266 DQ8	CD4
T1D-CD4-1222						10-C1	27; 32	CAGGRGGGATNKLIF; CAYQGGSEKLVF	32;57	28	CASSLVGGIETQYF	2-5	GAD65: 250-266 DQ8	CD4
	2019	Sci Imm	Yang/Dai	How C-terminal additions to insulin B-chain fragments create superagonists for T cells in mouse and human type 1 diabetes	30952805										Blood	Clone
T1D-CD4-1						T1D#3 C8	17	CATDAGYNQGGKLIF	23	5-1	CASSAGNTIYF	1-3	Insulin B:11-23 (PPI:35-47)R22E-DQ8	CD4
T1D-CD4-2						T1D#3 C10	12-3	CATAYGQNFVF	26	4-1	CASSRGGGNTGELFF	2-2	Insulin B:11-23 (PPI:35-47)R22E-DQ8	CD4
	2019	Front Imm	Fuchs/Bonifacio	Gene Expression-Based Identification of Antigen-Responsive CD8+ T Cells on a Single-Cell Level	31781096										Blood	Multimer
VIR-CD8-197							38-1	CAFMINAGGTSYGKLTF	52	19	CASSMGSWGYTF	1-2	Flu MP58-66 responsive, predicted	CD8
VIR-CD8-198							27	CAGGGSQGNLIF	42	19	CASSIRSSYEQFF	2-1	Flu MP58-66 responsive, predicted	CD8
VIR-CD8-199							8-2	CVVSVDTGGFKTIF	9	19	CASSIDVQEAWDTEAFF	1-1	Flu MP58-66 responsive, predicted	CD8
VIR-CD8-200							26-2	CILHSPYNFNKFYF	21	6-3	CASSYGTPGHNEQFF	2-1	Flu MP58-66 responsive, predicted	CD8
VIR-CD8-201							8-4	CAVSERDDKIIF	30	12-4	CASSPPGQLYNEQFF	2-1	Flu MP58-66 responsive, predicted	CD8
VIR-CD8-202						FluMP_donor#1_1	13-1*02	CAASGGGSQGNLIF	42*01	19*01	CASSGRSQETQYF	2-5*01	FluMP_58-66	CD8
VIR-CD8-203						FluMP_donor#1_2	38-1*01	CAFMSPAGGTSYGKLTF	52*01	19*01	CASSIGWYGYTF	1-2*01	FluMP_58-66	CD8
VIR-CD8-204						FluMP_donor#1_3	12-3*01	CAMSGESDYGGSQGNLIF	42*01	19*01	CASSIISNQPQHF	1-5*01	FluMP_58-66	CD8
VIR-CD8-205						FluMP_donor#1_4	13-2*01	CAENPSNTGKLIF	37*02	19*01	CASSMRSGANEQFF	2-1*01	FluMP_58-66	CD8
VIR-CD8-206						FluMP_donor#1_5	38-1*01	CAFMKGAGGTSYGKLTF	52*01	19*01	CASSIGYYGYTF	1-2*01	FluMP_58-66	CD8
VIR-CD8-102						FluMP_donor#1_6	27*01	CAGAGSQGNLIF	42*01	19*01	CASSIRSSYEQYF	2-7*01	FluMP_58-66	CD8
VIR-CD8-102						FluMP_donor#1_7	27*01	CAGVLYGGSQGNLIF	42*01	19*01	CASSIRSSYEQYF	2-7*01	FluMP_58-66	CD8
VIR-CD8-127						FluMP_donor#1_8	12-1*01	CVVNLGGGSQGNLIF	42*01	19*01	CASSIRASYEQYF	2-7*01	FluMP_58-66	CD8
VIR-CD8-207						FluMP_donor#1_9	25*01	CAGSYGGSQGNLIF	42*01	19*01	CASSGRSTDTQYF	2-3*01	FluMP_58-66	CD8
VIR-CD8-208						FluMP_donor#1_10	38-1*01	CAFMSGAGGTSYGKLTF	52*01	9*01	CASSGRTGGGSHSNQPQHF	1-5*01	FluMP_58-66	CD8
VIR-CD8-96						FluMP_donor#1_11	27*01	CAGARASSNTGKLIF	37*02	19*01	CASSIRSAYEQYF	2-7*01	FluMP_58-66	CD8
VIR-CD8-96						FluMP_donor#1_12	14/DV4*01	CAMREPAPRAGNNRKLIW	38*01	19*01	CASSIRSAYEQYF	2-7*01	FluMP_58-66	CD8
VIR-CD8-202						FluMP_donor#1_13	13-1*01	CAASGGGSQGNLIF	42*01	19*01	CASSGRSQETQYF	2-5*01	FluMP_58-66	CD8
VIR-CD8-202								Not reported		19*01	CASSGRSQETQYF	2-5*01	FluMP_58-66	CD8
VIR-CD8-102								Not reported		19*01	CASSIRSSYEQYF	2-7*01	FluMP_58-66	CD8
VIR-CD8-209						FluMP_donor#1_14	19*01	CALSEAGVYGGATNKLIF	32*02	6-6*01	CASSYPDRGTSTDTQYF	2-3*01	FluMP_58-66	CD8
VIR-CD8-210						FluMP_donor#1_15	1-2*01	CAPASGGSYIPTF	6*01	6-2*01/6-3*01	CASSPGPAGVYQETQYF	2-5*01	FluMP_58-66	CD8
VIR-CD8-211						FluMP_donor#1_16	38-1*01	CAFMKGAGGTSYGKLTF	52*01	30*01	CAWSLSRDSLPANEQFF	2-1*01	FluMP_58-66	CD8
VIR-CD8-212						FluMP_donor#1_17	12-2*01	CASFQAGTALIF	15*01	24-1*02	CATPGAPEPYNEQFF	2-1*01	FluMP_58-66	CD8
VIR-CD8-102						FluMP_donor#1_18	41*01	CAVPLTGNQFYF	49*01	19*01	CASSIRSSYEQYF	2-7*01	FluMP_58-66	CD8
VIR-CD8-102						FluMP_donor#1_19	27*01	CAAGGSQGNLIF	42*01	19*01	CASSIRSSYEQYF	2-7*01	FluMP_58-66	CD8
VIR-CD8-102						FluMP_donor#1_20	8-6*02	CAAGGSQGNLIF	42*01	19*01	CASSIRSSYEQYF	2-7*01	FluMP_58-66	CD8
VIR-CD8-96						FluMP_donor#1_21	8-6*01	CAAGGSQGNLIF	42*01	19*01	CASSIRSAYEQYF	2-7*01	FluMP_58-66	CD8
VIR-CD8-102						FluMP_donor#1_22	8-6*02	CAVSGSQGNLIF	42*01	19*01	CASSIRSSYEQYF	2-7*01	FluMP_58-66	CD8
VIR-CD8-96						FluMP_donor#1_23	27*01	CAGGGSSNTGKLIF	37*02	19*01	CASSIRSAYEQYF	2-7*01	FluMP_58-66	CD8
VIR-CD8-96						FluMP_donor#1_24	27*01	CAGGFGSSNTGKLIF	37*02	19*01	CASSIRSAYEQYF	2-7*01	FluMP_58-66	CD8
VIR-CD8-127						FluMP_donor#1_25	8-1*01	CAVNGGGGSQGNLIF	42*01	19*01	CASSIRASYEQYF	2-7*01	FluMP_58-66	CD8
VIR-CD8-141						FluMP_donor#1_26	13-2*01	CAENMGGGSQGNLIF	42*01	19*01	CASSIRAGETQYF	2-5*01	FluMP_58-66	CD8
VIR-CD8-213						FluMP_donor#1_27	13-1*02	CAADSQGGKLIF	23*01	19*01	CASSMRSSDTQYF	2-3*01	FluMP_58-66	CD8
VIR-CD8-214						FluMP_donor#1_28	25*01	CAGSYGGSQGNLIF	42*01	19*01	CASSIRSTDTQYF	2-3*01	FluMP_58-66	CD8
VIR-CD8-215						FluMP_donor#1_29	21*01	CAVPLYFGNEKLTF	48*01	19*01	CASSARSSDTQYF	2-3*01	FluMP_58-66	CD8
VIR-CD8-216						FluMP_donor#1_30	22*01	CAVAPNNNARLMF	31*01	19*01	CASSTYSRDTQYF	2-3*01	FluMP_58-66	CD8
VIR-CD8-217						FluMP_donor#1_31	25*01	CAGTSGGSQGNLIF	42*01	19*01	CASSIRSSDTQYF	2-3*01	FluMP_58-66	CD8
VIR-CD8-205						FluMP_donor#1_32	16*01	CARPNAGNNRKLIW	38*01	19*01	CASSMRSGANEQFF	2-1*01	FluMP_58-66	CD8
VIR-CD8-218						FluMP_donor#1_33	27*01	CAGDSGNKLVF	47*01	19*01	CASSMRSGGNEQFF	2-1*01	FluMP_58-66	CD8
VIR-CD8-219						FluMP_donor#1_34	13-2*01	CAENMGGGSQGNLIF	42*01	19*01	CASSLRAGNEQFF	2-1*01	FluMP_58-66	CD8
VIR-CD8-220						FluMP_donor#1_35	12-2*01	CAVNTGGFKTIF	9*01	15*01	CATSRDLGSGYGYTF	1-2*01	FluMP_58-66	CD8
VIR-CD8-221						FluMP_donor#1_36	8-6*02	CAVRPTDSWGKLQF	24*02	13*01	CASSLGTGSYEQYF	2-7*01	FluMP_58-66	CD8
VIR-CD8-102						FluMP_donor#1_37	10*01	CVVTFNDMRF	43*01	19*01	CASSIRSSYEQYF	2-7*01	FluMP_58-66	CD8
VIR-CD8-214						FluMP_donor#1_38	25*01	CAGNYGGSQGNLIF	42*01	19*01	CASSIRSTDTQYF	2-3*01	FluMP_58-66	CD8
VIR-CD8-204						FluMP_donor#1_39	13-1*02	CAASGGGSQGNLIF	42*01	19*01	CASSIISNQPQHF	1-5*01	FluMP_58-66	CD8
VIR-CD8-222								Not reported		19*01	CASSIFGGSYEQYF	2-7*01	FluMP_58-66	CD8
VIR-CD8-223								Not reported		19*01	CASSIISVDEQFF	2-1*01	FluMP_58-66	CD8
VIR-CD8-224								Not reported		19*01	CASSFGIYGYTF	1-2*01	FluMP_58-66	CD8
VIR-CD8-206								Not reported		19*01	CASSIGYYGYTF	1-2*01	FluMP_58-66	CD8
VIR-CD8-225								Not reported		19*01	CASSIRSSTEAFF	1-1*01	FluMP_58-66	CD8
VIR-CD8-226						CMV_donor#4_1	24*01	CARNTGNQFYF	49*01	6-5*01	CASSLVSGTGVYGYTF	1-2*01	CMVpp65_495-503	CD8
VIR-CD8-227						CMV_donor#4_2	8-3*01	CAVGFGNQFYF	49*01	6-5*01	CASSYSTGAPGQKLFF	1-4*01	CMVpp65_495-503	CD8
VIR-CD8-226						CMV_donor#4_3	24*01	CARNTGNQFYF	49*01	12-3*01	CASSLVSGTGVYGYTF	1-2*01	CMVpp65_495-503	CD8
VIR-CD8-228						CMV_donor#4_4	3*01	CAVRDTQARLAF	7*01	12-4*01	CASSSVNEQFF	2-1*01	CMVpp65_495-503	CD8
VIR-CD8-226								Not reported		6-5*01	CASSLVSGTGVYGYTF	1-2*01	CMVpp65_495-503	CD8
VIR-CD8-230						CMV_donor#4_5	5*01	CAEYTGTASKLTF	44*01	30*01	CAWSGRQAMTDTQYF	2-3*01	CMVpp65_495-503	CD8
VIR-CD8-231						CMV_donor#4_6	8-6*02	CAVSGPPSYDKVIF	50*01	12-4*01	CASSPGAINYGYTF	1-2*01	CMVpp65_495-503	CD8
VIR-CD8-227								Not reported		6-5*01	CASSYSTGAPGQKLFF	1-4*01	CMVpp65_495-503	CD8
VIR-CD8-226						CMV_specific_donor#4_1	24*01	CARNTGNQFYF	49*01	6-5*01	CASSLVSGTGVYGYTF	1-2*01	CMVpp65_495-503	CD8
VIR-CD8-227						CMV_specific_donor#4_2	8-3*01	CAVGFGNQFYF	49*01	6-5*01	CASSYSTGAPGQKLFF	1-4*01	CMVpp65_495-503	CD8
VIR-CD8-226								Not reported		6-5*01	CASSLVSGTGVYGYTF	1-2*01	CMVpp65_495-503	CD8
VIR-CD8-228								Not reported		12-4*01	CASSSVNEQFF	2-1*01	CMVpp65_495-503	CD8
VIR-CD8-232						CMV_specific_donor#4_3	24*01	CARNTGNQFYF	49*01	6-5*01	CASSPQTGSPGGYTF	1-2*01	CMVpp65_495-503	CD8
VIR-CD8-226						CMV_responsive_donor#4_1	24*01	CARNTGNQFYF	49*01	6-5*01	CASSLVSGTGVYGYTF	1-2*01	CMVpp65_495-503	CD8
VIR-CD8-227						CMV_responsive_donor#4_2	8-3*01	CAVGFGNQFYF	49*01	6-5*01	CASSYSTGAPGQKLFF	1-4*01	CMVpp65_495-503	CD8
VIR-CD8-226						CMV_responsive_donor#4_3	24*01	CARNTGNQFYF	49*01	12-3*01	CASSLVSGTGVYGYTF	1-2*01	CMVpp65_495-503	CD8
VIR-CD8-228						CMV_responsive_donor#4_4	3*01	CAVRDTQARLAF	7*01	12-4*01	CASSSVNEQFF	2-1*01	CMVpp65_495-503	CD8
VIR-CD8-227								Not reported		6-5*01	CASSYSTGAPGQKLFF	1-4*01	CMVpp65_495-503	CD8
VIR-CD8-230						CMV_responsive_donor#4_5	5*01	CAEYTGTASKLTF	44*01	30*01	CAWSGRQAMTDTQYF	2-3*01	CMVpp65_495-503	CD8
VIR-CD8-233						CMV_responsive_donor#4_6	22*01	CAVSQSPSHDKLSF	20*01	12-4*01	CASSLTSGYTF	1-2*01	CMVpp65_495-503	CD8
VIR-CD8-234						CMV_responsive_donor#4_7	3*01	CAVRDTQARLAF	7*01	12-3*01	CASSSVNEQFF	2-1*01	CMVpp65_495-503	CD8
VIR-CD8-235						CMV_donor#5_1	35*01	CAGPMKTSYDKVIF	50*01	12-4*01	CASSSAYYGYTF	1-2*01	CMVpp65_495-503	CD8
VIR-CD8-236						CMV_donor#5_2	29/DV5*01	CAATGNQFYF	49*01	6-5*01	CASSPVTGTGAHGYTF	1-2*01	CMVpp65_495-503	CD8
VIR-CD8-237						CMV_donor#5_3	40*01	CLLGRPGKGAQKLVF	54*01	12-4*01	CASSTTAPRGYTF	1-2*01	CMVpp65_495-503	CD8
VIR-CD8-238						CMV_donor#5_4	24*01	CARNTGNQFYF	49*01	6-5*01	CASSPRTGTGYYGYTF	1-2*01	CMVpp65_495-503	CD8
VIR-CD8-239						CMV_donor#5_5	24*01	CARNTGNQFYF	49*01	6-5*01	CASSYQTGTGVYGYTF	1-2*01	CMVpp65_495-503	CD8
VIR-CD8-236						CMV_donor#5_6	24*01	CARNTGNQFYF	49*01	6-5*01	CASSPVTGTGAHGYTF	1-2*01	CMVpp65_495-503	CD8
VIR-CD8-240						CMV_donor#5_7	35*01	CAGPMKTSYDKVIF	50*01	12-3*01	CASSSAYYGYTF	1-2*01	CMVpp65_495-503	CD8
VIR-CD8-235								Not reported		12-4*01	CASSSAYYGYTF	1-2*01	CMVpp65_495-503	CD8
VIR-CD8-237								Not reported		12-4*01	CASSTTAPRGYTF	1-2*01	CMVpp65_495-503	CD8
VIR-CD8-241						CMV_donor#5_8	38-2/DV8*01	CAYRVMNYGGSQGNLIF	42*01	29-1*01	CSVTELDPTNYGYTF	1-2*01	CMVpp65_495-503	CD8
VIR-CD8-242						CMV_donor#5_9	12-1*01	CVVIGTSYGKLTF	52*01	28*01	CASSFRQDGIGDTQYF	2-3*01	CMVpp65_495-503	CD8
VIR-CD8-243						CMV_donor#5_10	2*01	YNTDKLIF	34*01	28*01	CASSNQGYTEAFF	1-1*01	CMVpp65_495-503	CD8
VIR-CD8-244						CMV_donor#5_11	8-3*01	CAGGGSSNTGKLIF	37*02	27*01	CASSLVPGQVFGDGYTF	1-2*01	CMVpp65_495-503	CD8
VIR-CD8-237						CMV_donor#5_12	29/DV5*01	CAATLPPSYDKVIF	50*01	12-4*01	CASSTTAPRGYTF	1-2*01	CMVpp65_495-503	CD8
VIR-CD8-238								Not reported		6-5*01	CASSPRTGTGYYGYTF	1-2*01	CMVpp65_495-503	CD8
VIR-CD8-240								Not reported		12-3*01	CASSSAYYGYTF	1-2*01	CMVpp65_495-503	CD8
VIR-CD8-245						CMV_donor#6_1	17*01	CATYGSGYSTLTF	11*01	6-2*01/6-3*01	CASSYPGMSEQYF	2-7*01	CMVpp65_495-503	CD8
VIR-CD8-246						CMV_donor#6_2	24*01	CAFLAGNQFYF	49*01	6-5*01	CASSYLFGTRGEAFF	1-1*01	CMVpp65_495-503	CD8
VIR-CD8-247						CMV_donor#6_3	41*01	CAVRGNFGNEKLTF	48*01	11-1*01	CASSLWDRGSGANVLTF	2-6*01	CMVpp65_495-503	CD8
VIR-CD8-235						CMV_donor#6_4	35*01	CAGPGKTSYDKVIF	50*01	12-4*01	CASSSAYYGYTF	1-2*01	CMVpp65_495-503	CD8
VIR-CD8-246								Not reported		6-5*01	CASSYLFGTRGEAFF	1-1*01	CMVpp65_495-503	CD8
VIR-CD8-235								Not reported		12-4*01	CASSSAYYGYTF	1-2*01	CMVpp65_495-503	CD8
VIR-CD8-248						CMV_donor#6_4	26-2*01	CILDNNNDMRF	43*01	7-6*01	CASSLAPGATNEKLFF	1-4*01	CMVpp65_495-503	CD8
VIR-CD8-249						CMV_donor#6_5	41*01	CAVRGNFGNEKLTF	48*01	7-2*01	CASSPDSRTYEQYF	2-7*01	CMVpp65_495-503	CD8
VIR-CD8-250						CMV_donor#6_6	3*01	CADYYGQNFVF	26*01	21-1*01	CASSNVGTSYSNQPQHF	1-5*01	CMVpp65_495-503	CD8
VIR-CD8-251						CMV_donor#6_7	8-6*02	CAVSDRTDARLMF	31*01	10-2*01	CASSETQVLHF	1-5*01	CMVpp65_495-503	CD8
VIR-CD8-248								Not reported		7-6*01	CASSLAPGATNEKLFF	1-4*01	CMVpp65_495-503	CD8
VIR-CD8-252								Not reported		25-1*01	CASSETGFSNQPQHF	1-5*01	CMVpp65_495-503	CD8
T1D-CD8-7						IGRP_T1D-1_1	25*01	CAGLGDSGGSNYKLTF	53*01	3-1*01	CASSQDRWDVMSKNIQYF	2-4*01	IGRP_265-273	CD8
T1D-CD8-85						IGRP_T1D-1_2	29/DV5*01	CAASAGSNYKLTF	53*01	10-3*01	CAISEMLIRGLANYGYTF	1-2*01	IGRP_265-273	CD8
T1D-CD8-7								Not reported		3-1*01	CASSQDRWDVMSKNIQYF	2-4*01	IGRP_265-273	CD8
	2020	J Imm	Ihantola/Kinnunen	Characterization of Proinsulin T Cell Epitopes Restricted by Type 1 Diabetes-Associated HLA Class II Molecules	32229538										Blood	Clone
T1D-CD4-1192						1	41	CAASNTGNQFYF	49	14	CASSQALAGVAEQYF	2-7	C25-34-DRB1*04:04	CD4
T1D-CD4-1193						2	13-1	CAASSKAAGNKLTF	17	6-1	CASSMTQGLDYGYTF	1-2	C25-33-DRB1*04:04	CD4
T1D-CD4-1194						3	19	CALSDRTGNQFYF	49	9	CASRLSGTNIPPTYGYTF	1-2	C25-34-DRB1*04:04	CD4
T1D-CD4-1195						4		Not reported		4-1	CASSRPPTSSSYEQYF	2-7	C21-32-DRB4*01:01	CD4
T1D-CD4-1196						5		Not reported		12-3/12-4	CASSVQGLGYGYTF	1-2	C25-33-DRB1*04:04	CD4
T1D-CD4-1197						6		Not reported		4-1	CASSPGQTSSYEQYF	2-7	C25-35-DRB1*03:01	CD4
T1D-CD4-1198						7	20	CAVAGSGNTGKLIF	37	6-2	CASSFTQGSPLHF	1-6	C23-35-DRB1*04:01; DRB1*04:04	CD4
T1D-CD4-1199						8	12-3	WDYGGSQGNLIF	42	6-5	CASSYRGANGYTF	1-2	B16-25-DR3	CD4
T1D-CD4-1200						9	26-2	CILSLIIQGAQKLVF	54	27	CASSPRGYNTEAFF	1-1	B16-25-DR3	CD4
T1D-CD4-1201						10	12-2	CGTGSGTYKYIF	40	27	CASSFRGPASQPQHF	1-5	B16-27-DR3	CD4
T1D-CD4-1202						11	13-1	CAAMCKLVF	47	18	CASSPDRQGVEYTF	1-2	C24-35-DRB1*03:01	CD4
T1D-CD4-1203						12	22	CAVGGGGSYIPTF	6	12-3	CASSLGRDESTDTQYF	2-3	B22-C3-DRB1*03:01	CD4
T1D-CD4-1204						13	17	CATALISGYSTLTF	11	12-3	CASRQQGVGYNEQFF	2-1	C22-32-DRB1*04:01	CD4
T1D-CD4-1205						14	13-1	CASLGIIQGAQKLVF	54	27	CASRYRGAYEQYF	2-7	B16-24-DR3	CD4
T1D-CD4-1206						15	23-1; 20	CATRTTSGTYKYIF; CAVQVLMEYGNKLVF	40;47	3-1	CASSQLTGGVTGELFF	2-2	C21-32-DR4	CD4
T1D-CD4-1207						16		Not reported		20-1	CSARDPLAGVRTGELFF	2-2	A1-14-DR4	CD4
T1D-CD4-1208						17	8-2	CVVSVAFSGGYNKLIF	4	7-8	CASSLYGGNTGELFF	2-2	A1-15-DR4	CD4
T1D-CD4-1209						18	38-2	CAYRFSGTYKYIF	40	4-3	CASSQDQGGLGYNSPLHF	1-6	B9-18-DQ2	CD4
T1D-CD4-1210						19	29	CAASPSDSNYQLIW	33	7-2	CASSFRRGSMNTEAFF	1-1	B18-26-DQ2	CD4
T1D-CD4-1211						20		Not reported		4-3	CASSQYYEQYF	2-7	C18-28-DQ2	CD4
T1D-CD4-1212						21	4	CLVPRGSTLGRLYF	18	20-1	CSASRGDPTGELFF	2-2	B10-20-DQ2	CD4
T1D-CD4-1213						22	2	CAVEDHGTGFQKLVF	8	4-3	CASSQETGPTQYF	2-3	C22-33-DQ2	CD4
T1D-CD4-1214						23	12-3	CAMSARSNYQLIW	33	4-3	CASSKMGPRTDTQYF	2-3	C16-26-DQ8	CD4
T1D-CD4-1215						24	8-2	CAVSEAYKLSF	20	5-8	CASTEGIQETQYF	2-5	B14-23-DQ2	CD4
	2021	PNAS	Anderson/Nakayama	Human islet T cells are highly reactive to preproinsulin in type 1 diabetes	34611019										Pancreatic islets	Transductant
T1D-CD8-86						1.C8	24	CAFKRETSGSRLTF	58	13	CASSTRLAGDEQFF	2-1	PPI:1-11/2-12/2-10-A0201	CD8
T1D-CD8-87						1.F3	39	CAVENAGNMLTF	39	10-2	CASWTVSYNEQFF	2-1	PPI:2-12-A0201	CD8
T1D-CD8-88						1.B10-1	8-3	CAVVADSNYQLIW	33	4-2/4-3	CASSQTKGTGELFF	2-2	PPI:15-23-A0201	CD8
T1D-CD8-89						1.F1	39	CAVSNSGYALNF	41	29-1	CSVFHRGETQYF	2-5	PPI:15-24-A0201	CD8
T1D-CD8-90						1.E9-1	12-2	CAVNIRYNTDKLIF	34	6-2/6-3	CASSSIQGSGSGQPQHF	1-5	PPI:92-99-B5001	CD8
T1D-CD8-91						1.C1	12-1	CGENNAGNMLTF	39	27	CASSLQPPGTSTETQYF	2-5	DRiP:1-9-A0201	CD8
T1D-CD8-92						10.C6-1	19	CALSGALNNAGNMLTF	39	27	CASSLFGYRQETQYF	2-5	PPI:23-32-C1203	CD8
T1D-CD8-93						23.F9	12-3	CAMSALGNFGNEKLTF	48	19	CASSIAGGNEQFF	2-1	PPI:1-11-C0304	CD8
T1D-CD8-94						19.A1	8-4	CAVSDQGSGYSTLTF	11	28	CASSWTANQPQHF	1-5	PPI:1-11-C0304	CD8
T1D-CD8-95						20.E5	14/DV4	CAMSNAGGTSYGKLTF	52	28	CASSLARYNEKLFF	1-4	PPI:1-11-C0304	CD8
T1D-CD8-96						20.F1	14/DV4	CAMRLHNNNDMRF	43	28	CASIASRYNQPQHF	1-5	PPI:1-11-C0304	CD8
T1D-CD8-97						22.A10	8-1	CAVNAAGGYQKVTF	13	28	CASIPDRYNEQFF	2-1	PPI:1-11-C0304	CD8
T1D-CD8-98						23.H5	38-2/DV8	CAYRSPARQLTF	22	6-1	CASSEGWGVPSYEQYF	2-7	PPI:3-13-A0201	CD8
T1D-CD8-99						23.C12	41	CAVSGGSQGNLIF	42	28	CASSPPTGWGGYTF	1-2	PPI:15-24/15-25-A0201	CD8
T1D-CD8-100						20.G1	1-2	CAVRMNTGFQKLVF	8	9	CASSVGMDPGLGYNEQFF	2-1	PPI:69-77/69-79-C0304	CD8
T1D-CD8-101						28.D3	26-2	CILTDNYGQNFVF	26	27	CASSLIGLNTEAFF	1-1	PPI:31-41/34-41-A0201	CD8
T1D-CD8-102						28.E6	19	CALSEAGAGSYQLTF	28	2	CASSPSGTSSQETQYF	2-5	PPI:46-54/47-54-A2902	CD8
T1D-CD8-103						28.E11	12-2	CAVSMNTGNQFYF	49	29-1	CSVQVYNEQFF	2-1	PPI:91-100-B1801	CD8
T1D-CD8-104						54.F1	3	CAVPDNYGQNFVF	26	7-2	CASSLVVELFF	2-2	PPI:96-103-A0101	CD8
T1D-CD8-105						86.C1	19	CALSEAGFSDGQKLLF	16	19	CASSIQFSYNEQFF	2-1	PPI:91-100/92-100/92-102-B4102	CD8
T1D-CD8-106						84.D9	29/DV5	CAASNSNDMRF	43	7-9	CASSLAQREQFF	2-1	PPI:91-100/92-100/92-102-B4102	CD8
T1D-CD8-107						86.G3-2	8-6	CAVSDGYQLIW	33	6-1	CASSGREAPYEQYF	2-7	PPI:94-102-B3501	CD8
T1D-CD8-108						96.A9	12-2	CAVNVYNAGNMLTF	39	30	CAWSVRGGSYMNTEAFF	1-1	DRiP:1-9-B0801	CD8
T1D-CD8-109						96.F5	8-6	CAVSDISNFGNEKLTF	48	9	CASSVVGLGTDTQYF	2-3	PPI:3-11-A0201	CD8
T1D-CD8-110						93.D1	5	CAVTKDTGFQKLVF	8	20-1	CSARDHFGGSGYEQFF	2-1	PPI:15-25-A0201	CD8
T1D-CD8-111						96.B4	12-2	CAVNNARLMF	31	6-5	CASRPTSGGYNEQFF	2-1	PPI:91-99-C0501	CD8
T1D-CD8-112						98.D5	29/DV5	CAATEGGTSYDKVIF	50	14	CASSYWTGNGYTF	1-2	PPI:1-10 (to be confirmed)-TBD	CD8
T1D-CD8-113						148.H3	6	CALRIKAAGNKLTF	17	29-1	CSVPGLLSPTSYNEQFF	2-1	PPI:31-41 (to be confirmed)-TBD	CD8
T1D-CD8-114						147.B11	17	CATFVSFSDGQKLLF	16	11-2	CASSLGVTRHTGELFF	2-2	PPI:31-41 (to be confirmed)-TBD	CD8
T1D-CD8-115						131.D5	12-2	CAVNIGFGNVLHC	35	7-9	CASSGGNTGELFF	2-2	PPI:45-53-A2902	CD8
T1D-CD4-583						23.F7	8-2	CAVIASGNTPLVF	29	19	CASKGPGTVIRADTQYF	2-3	PPI:24-38-DRB1*01:01 (DR1)	CD4
T1D-CD4-541						23.G6	9-2	CALSISGGSYIPTF	6	5-1	CASSFRQGEQETQYF	2-5	PPI:29-43-DPA1*01:03-DPB1*04:01 (DP4)	CD4
T1D-CD4-523						6.H9	26-1	CIVRVDSGTYKYIF	40	7-2	CASSLTAGLASTYNEQFF	2-1	PPI:33-47 (Ins B:9-23)-DQA1*03:01-DQB1*03:02 (DQ8)	CD4
T1D-CD4-522						20.D11	12-3	CAILSGGYNKLIF	4	2	CASSAETQYF	2-5	PPI:33-47 (Ins B:9-23)-DQA1*03:01-DQB1*03:02 (DQ8)	CD4
T1D-CD4-584						23.G8	39	CAWRTGANSKLTF	56	24-1	CATGLAANTGELFF	2-2	PPI:36-50-DRB1*04:01 (DR4)	CD4
T1D-CD4-585						55.B3	21	CAVLPPTPLVF	29	18	CASSYPGTGGARTEAFF	1-1	PPI:37-51-DRB1*09:01 (DR9)	CD4
T1D-CD4-586						56.B1	13-1	CAVLSPSGTYKYIF	40	7-9	CASSLMGNPHEKLFF	1-4	PPI:40-54-DQA1*05:01-DQB1*02:01 (DQ2)	CD4
T1D-CD4-587						19.A4	8-6	CAVRETGATNKLIF	32	20-1	CSARPQGFSSYEQYF	2-7	PPI:55-69-DQA1*03:01-DQB1*03:02 (DQ8)	CD4
T1D-CD4-588						55.C10	26-1	CIVRSHGQNFVF	26	20-1	CSARPGTRNYEQYF	2-7	PPI:58-72-DRB4*01:01 (DR53)	CD4
T1D-CD4-589						8.E3	2	CAVDGSGNTGKLIF	37	4-1	CASSQDLAGVREQYF	2-7	PPI:72-87-DQA1*05:01-DQB1*03:02 (DQ8-trans)	CD4
T1D-CD4-590						53.A4-1	39	CAVDPMDSNYQLIW	33	29-1	CSVGTDPSGANVLTF	2-6	PPI:72-87-DQA1*05:01-DQB1*02:01 (DQ2)	CD4
T1D-CD4-591						6.G4	26-1	CIVRVRNTGFQKLVF	8	27	CASSPGPGNTEAFF	1-1	PPI:86-100-DQA1*05:01-DQB1*03:02 (DQ8-trans)	CD4
T1D-CD4-592						95.A9-1	9-2	CALRTDRGSTLGRLYF	18	11-2	CASSLQSSYNSPLHF	1-6	PPI:87-101-DRB1*04:04 (DR4)	CD4
T1D-CD4-593						6.H11	26-1	CIVRVYSGGYQKVTF	13	30	CAWSARLAGGPRTQYF	2-3	PPI:94-108-DRB1*04:02 (DR4)	CD4
	2021	Front Endo	Landry/Nakayama	Proinsulin-Reactive CD4 T Cells in the Islets of Type 1 Diabetes Organ Donors	33841327										Pancreatic islets	Transductant
T1D-CD4-587						19.A4	8-6	CAVRETGATNKLIF	32	20-1	CSARPQGFSSYEQYF	2-7	PPI:55-69-DQA1*03:01-DQB1*03:02 (DQ8)	CD4
T1D-CD4-522						20.D11	12-3	CAILSGGYNKLIF	4	2	CASSAETQYF	2-5	PPI:33-47 (Ins B:9-23)-DQA1*03:01-DQB1*03:02 (DQ8)	CD4
T1D-CD4-583						23.F7	8-2	CAVIASGNTPLVF	29	19	CASKGPGTVIRADTQYF	2-3	PPI:24-38-DRB1*01:01 (DR1)	CD4
T1D-CD4-541						23.G6	9-2	CALSISGGSYIPTF	6	5-1	CASSFRQGEQETQYF	2-5	PPI:29-43-DPA1*01:03-DPB1*04:01 (DP4)	CD4
T1D-CD4-584						23.G8	39	CAWRTGANSKLTF	56	24-1	CATGLAANTGELFF	2-2	PPI:36-50-DRB1*04:01 (DR4)	CD4
T1D-CD4-590						53.A4-1	39	CAVDPMDSNYQLIW	33	29-1	CSVGTDPSGANVLTF	2-6	PPI:72-87-DQA1*05:01-DQB1*02:01 (DQ2)	CD4
T1D-CD4-585						55.B3	21	CAVLPPTPLVF	29	18	CASSYPGTGGARTEAFF	1-1	PPI:37-51-DRB1*09:01 (DR9)	CD4
T1D-CD4-588						55.C10	26-1	CIVRSHGQNFVF	26	20-1	CSARPGTRNYEQYF	2-7	PPI:58-72-DRB4*01:01 (DR53)	CD4
T1D-CD4-586						56.B1	13-1	CAVLSPSGTYKYIF	40	7-9	CASSLMGNPHEKLFF	1-4	PPI:40-54-DQA1*05:01-DQB1*02:01 (DQ2)	CD4
T1D-CD4-591						6.G4	26-1	CIVRVRNTGFQKLVF	8	27	CASSPGPGNTEAFF	1-1	PPI:86-100-DQA1*05:01-DQB1*03:02 (DQ8-trans)	CD4
T1D-CD4-593						6.H11	26-1	CIVRVYSGGYQKVTF	13	30	CAWSARLAGGPRTQYF	2-3	PPI:94-108-DRB1*04:02 (DR4)	CD4
T1D-CD4-523						6.H9	26-1	CIVRVDSGTYKYIF	40	7-2	CASSLTAGLASTYNEQFF	2-1	PPI:33-47 (Ins B:9-23)-DQA1*03:01-DQB1*03:02 (DQ8)	CD4
T1D-CD4-523						6.H9	26-1	CIVRVDSGTYKYIF	40	7-2	CASSLTAGLASTYNEQFF	2-1	PPI:33-47 (Ins B:9-23)-DQA1*03:01-DQB1*03:02 (DQ8)	CD4
T1D-CD4-589						8.E3	2	CAVDGSGNTGKLIF	37	4-1	CASSQDLAGVREQYF	2-7	PPI:72-87-DQA1*05:01-DQB1*03:02 (DQ8-trans)	CD4
T1D-CD4-592						95.A9-1	9-2	CALRTDRGSTLGRLYF	18	11-2	CASSLQSSYNSPLHF	1-6	PPI:87-101-DRB1*04:04 (DR4)	CD4
	2021	JCI Ins	Linsley/Cerosaletti	Autoreactive T cell receptors with shared germline-like α chains in type 1 diabetes	34806648										Blood	Transductant
T1D-CD4-545						Clone_81C	13-1	CAASRYSGGGADGLTF	45	12-4	CASSPQGGNTEAFF	1-1	Different GAD peptides or GAD65 113-132	CD4
T1D-CD4-546						Clone_566C	13-1	CAASRYSGGGADGLTF	45	12-4	CASSVQGGNTEAFF	1-1	Different GAD peptides or GAD65 113-133	CD4
T1D-CD4-547						Clone_458	27	CAGSKGGSNYKLTF	53	6-6	CASSPGTGRSDTQYF	2-3	Different GAD peptides or GAD65 113-134	CD4
T1D-CD4-548						Clone_1135	27	CAGSKGGSNYKLTF	53	6-6	CASSPGTGRADTQYF	2-3	Different GAD peptides or GAD65 113-135	CD4
T1D-CD4-549						Clone_540	9-2	CALPTDSWGKLQF	24	6-1	CASTQTGTGELFF	2-2	Different GAD peptides or GAD65 113-136	CD4
T1D-CD4-550						Clone_1440	9-2	CALPTDSWGKLQF	24	6-1	CASTETGTGELFF	2-2	Different GAD peptides or GAD65 113-137	CD4
T1D-CD4-551						Clone_532	9-2	CALSRDSWGKLQF	24	6-1	CASSGTGTGELFF	2-2	Different GAD peptides or GAD65 113-138	CD4
T1D-CD4-552						Clone_711	9-2	CALSRDSWGKLQF	24	6-1	CASSETGNGELFF	2-2	Different GAD peptides or GAD65 113-139	CD4
T1D-CD4-553						Clone_647	12-2	CAVAGGGSNYKLTF	53	5-1	CASTAGGSYEQYF	2-7	Different GAD peptides or GAD65 113-140	CD4
T1D-CD4-554						Clone_650	12-2	CAVAGGGSNYKLTF	53	5-1	CASSQGGSYEQYF	2-7	Different GAD peptides or GAD65 113-141	CD4
T1D-CD4-555						Clone_592	8-4	CAVSGDSSYKLIF	12	28	CASSLVDRDNSPLHF	1-6	Different GAD peptides or GAD65 113-142	CD4
T1D-CD4-556						Clone_1699	8-4	CAVSGDSSYKLIF	12	30	CAWSVVDRDNSPLHF	1-6	Different GAD peptides or GAD65 113-143	CD4
T1D-CD4-557						Clone_626	23DV6	CAASNVDDMRF	43	7-2	CASSPEGRNYGYTF	1-2	Different GAD peptides or GAD65 113-144	CD4
T1D-CD4-558						Clone_715	23DV6	CAASNVDDMRF	43	6-3	CASSVQGINYGYTF	1-2	Different GAD peptides or GAD65 113-145	CD4
T1D-CD4-559						Clone_271D	20	CAVQAGNAGNMLTF	39	7-6	CASSLGVTGELFF	2-2	Different GAD peptides or GAD65 113-146	CD4
T1D-CD4-560						Clone_2062D	20	CAVQAGNAGNMLTF	39	7-6	CASASGVVGELFF	2-2	Different GAD peptides or GAD65 113-147	CD4
T1D-CD4-561						Clone_411	16	CALNSGGYQKVTF	13	11-3	CASSLGGRANEQFF	2-1	Different GAD peptides or GAD65 113-148	CD4
T1D-CD4-562						Clone_1134	16	CALNSGGYQKVTF	13	2	CASSEGVLYNEQFF	2-1	Different GAD peptides or GAD65 113-149	CD4
T1D-CD4-563						Clone_880	8-6	CAVSDSGFGNVLHC	35	5-6	CASSFLTGTEAFF	1-1	Different GAD peptides or GAD65 113-150	CD4
T1D-CD4-564						Clone_1613	8-6	CAVSDSGFGNVLHC	35	5-6	CASSTIMNTEAFF	1-1	Different GAD peptides or GAD65 113-151	CD4
	2021	Nat Comm	Tran/Rossjohn/Reid	T cell receptor recognition of hybrid insulin peptides bound to HLA-DQ8	34433824										Blood/Pancreatic islets	Tetramer, transductant, crystal structure
T1D-CD4-565						ET600-1	26-1	CIVRDSNYQLIW	33*01	29-1	CSANRDGGGYTF	1-2*01	HLA-DQ8-HIPL11C	CD4
T1D-CD4-566						ET600-2	8-3	CAVGGTSGSARQLTF	22*01	10-3	CAISEGERGSNYGYTF	1-2*01	HLA-DQ8-HIPL11C	CD4
T1D-CD4-567						ET600-3	8-3	CAVGFNAGKSTF	27*01	5-1	CASSLGPTGTNTEAFF	1-1*01	HLA-DQ8-HIPL11C	CD4
T1D-CD4-568						ET600-4	14/DV4	CAMRPNNAGNMLTF	39*01	15	CATSRGNQGPNQPQHF	1-5*01	HLA-DQ8-HIPL11C	CD4
T1D-CD4-569						ET600-5	26-1	CIVRVNNAGNMLTF	39*01	28	CASSRLDNGYTF	1-2*01	HLA-DQ8-HIPL11C	CD4
T1D-CD4-570						ET600-6	12-2	CAVNQAGTALIF	15*01	11-1	CASSWAYNEQFF	2-1*01	HLA-DQ8-HIPL11C	CD4
T1D-CD4-571						ET600-7	3	CAVRDGGSYIPTF	6*01	7-8	CASSLLPDRGHEQYF	2-7*01	HLA-DQ8-HIPL11C	CD4
T1D-CD4-572						ET600-8	19	CALSEVNTGGFKTIF	9*01	10-3	CAISLQGSRSGANVLTF	2-6*01	HLA-DQ8-HIPL11C	CD4
T1D-CD4-573						ET650-1	26-1	CIVRVEIQGAQKLVF	54*01	5-1	CASSLGPGLRETQYF	2-5*01	HLA-DQ8-HIPL11C	CD4
T1D-CD4-574						ET650-2	26-1	CIVRVGYNAGNMLTF	39*01	20-1	CSAIAGPNQPQHF	1-5*01	HLA-DQ8-HIPL11C	CD4
T1D-CD4-575						ET650-3	26-1	CIVRPQKGGSQGNLIF	42*01	3-1	CASSHHSTDTQYF	2-3*01	HLA-DQ8-HIPL11C	CD4
T1D-CD4-576						ET650-4	26-1	CIVRVAIEGSQGNLIF	42*01	5-1	CASSLRRGDTIYF	1-3*01	HLA-DQ8-HIPL11C	CD4
T1D-CD4-577						ET650-5	26-1	CIVRLQSGGFKTIF	9*01	20-1	CSAYSPGDRDFSNYGYTF	1-2*01	HLA-DQ8-HIPL11C	CD4
T1D-CD4-578						ET650-6	39	CAVDIQGAQKLVF	54*01	7-8	CASSLRTAISRTDTQYF	2-3*01	HLA-DQ8-HIPL11C	CD4
T1D-CD4-579						ET650-7	30	CGTLAFGNEKLTF	48*01	19	CASHRGKGNSPLHF	1-6*01	HLA-DQ8-HIPL11C	CD4
T1D-CD4-580						ET650-8	35	CAGQLWNTGNQFYF	49*01	11-1	SHLRGASTDTQ	2-3*01	HLA-DQ8-HIPL11C	CD4
T1D-CD4-581						ET672-1	12-2	CAVNHGNEKLTF	48*01	18	CASSPWEGRMDTEAFF	1-1*01	HLA-DQ8-HIPL11C	CD4
T1D-CD4-582						ET672-2	12-1	CVVVSNTGKLIF	37*02	23-1	CASSQWVSGEDEQFF	2-1*01	HLA-DQ8-HIPL11C	CD4
T1D-CD4-44						A3.10	38-1*03	CAFFGQGAQKLVF	54*01	5-1*01	CASSLSASGGATDTQYF	2-3*01	HIP (GQVELGGGNAVEVLK), C-peptide-IAPP2 DQ8	CD4
T1D-CD4-3						A1.9	20*02	CAVQAGGNNRLAF	7*01	5-1*01	CASSLERDGYTF	1-2*01	HIP (GQVELGGGNAVEVLK), C-peptide-IAPP2 DQ8	CD4
T1D-CD4-5						A2.13	26-1*01	CIVSHNAGNMLTF	39*01	5-1*01	CASSLERETQYF	2-5*01	HIP (GQVELGGGNAVEVLK), C-peptide-IAPP2 DQ8	CD4
T1D-CD4-7						A5.5	26-1*01	CIVRVEIQGAQKLVF	54*01	5-1*01	CASSLGPGQRETQYF	2-5*01	HIP (GQVELGGGNAVEVLK), C-peptide-IAPP2 DQ8	CD4
T1D-CD4-4						A5.8	26-1*01	CIAIYNFNKFYF	21*01	5-1*01	CASSLEASSYNSPLHF	1-6*02	HIP (GQVELGGGNAVEVLK), C-peptide-IAPP2 DQ8	CD4
	2021	Front Imm	Wiles/Baker	Characterization of Human CD4 T Cells Specific for a C-Peptide/C-Peptide Hybrid Insulin Peptide	34113344										Blood	Transductant
T1D-CD4-544						E2	8-4*01	CAVGATNNNDMR	43*01	5-4*01	CASSPIGASGGNEQF	2-1*01	HIP11 peptide insC(20-26) – insC1-7 (SLQPLAL–EAEDLQV)	CD4
	2022	J Inf Dis	Huisman/Jedema	Identification of Functional HLA-A*01:01–Restricted Epstein-Barr Latent Membrane Protein 2–Specific T cell Receptors	32808978										Blood	Tetramer, transductant
VIR-CD8-253						A	12	CVVTGYSSASKIIF	3	6-3	CASSWEGQYNEQFF	2-1	EBV LMP2: ESEERPPTPY	CD8
VIR-CD8-254						B1	12	CVVTGYSSASKIIF	3	6-3	CASSSEGQFNEQFF	2-1	EBV LMP2: ESEERPPTPY	CD8
VIR-CD8-255						B2	4	CLVGDM_RGSTLGRLYF	18	13	CASSFWAVTGELFF	2-2	EBV LMP2: ESEERPPTPY	CD8
VIR-CD8-256						C1	30	CGTGSGGGADGLTF	45	6-3	CASSPEGVFNEQFF	2-1	EBV LMP2: ESEERPPTPY	CD8
VIR-CD8-257						C2	30	CGTEDGRGGADGLTF	45	6-3	CASSYGIYEQFF	2-1	EBV LMP2: ESEERPPTPY	CD8
VIR-CD8-258						D	2	CAGNNARLMF	31	6-3	CASSYGWAEAFF	1-1	EBV LMP2: ESEERPPTPY	CD8
VIR-CD8-259						E	26	CIVSGGKLIF	23	12-3/4	CASSSSWTSGSGETQYF	2-5	EBV LMP2: ESEERPPTPY	CD8
	2022	Front Imm	Huisman/Jedema	Public T-Cell Receptors (TCRs) Revisited by Analysis of the Magnitude of Identical and Highly-Similar TCRs in Virus-Specific T-Cell Repertoires of Healthy Individuals	35401538										Blood	Tetramer
VIR-CD8-260								Not Reported		20-1	CSARLLGGGQSYEQYF	2-7	CMV pp50-VTE A*01	CD8
VIR-CD8-261								Not Reported		9	CASSVGQGSSYEQYF	2-7	CMV pp50-VTE A*01	CD8
VIR-CD8-262								Not Reported		9	CASSVTGGTDTQYF	2-3	CMV pp65-YSE A*01	CD8
VIR-CD8-248								Not Reported		7-6	CASSLAPGATNEKLFF	1-4	CMV pp65-NLV A*02	CD8
VIR-CD8-263								Not Reported		7-6	CASSLAPGTTNEKLFF	1-4	CMV pp65-NLV A*02	CD8
VIR-CD8-235								Not Reported		12-4	CASSSAYYGYTF	1-2	CMV pp65-NLV A*02	CD8
VIR-CD8-264								Not Reported		7-3	CASSLGQGGVETQYF	2-5	CMV IE1-VLE A*02	CD8
VIR-CD8-265								Not Reported		7-3	CASSPGQGGVETQYF	2-5	CMV IE1-VLE A*02	CD8
VIR-CD8-266								Not Reported		7-9	CASSLIGVSSYNEQFF	2-1	CMV pp65-TPR B*07	CD8
VIR-CD8-267								Not Reported		4-3	CASSPQRNTEAFF	1-1	CMV pp65-RPH B*07	CD8
VIR-CD8-268								Not Reported		4-3	CASSPSRNTEAFF	1-1	CMV pp65-RPH B*07	CD8
VIR-CD8-269								Not Reported		27	CASSSYRTDLNTEAFF	1-1	CMV IE1-ELR B*08	CD8
VIR-CD8-270								Not Reported		9	CASSTQVSEPNTGELFF	2-2	CMV IE1-QIK B*08	CD8
VIR-CD8-271								Not Reported		9	CASSVQRQTANTGELFF	2-2	CMV IE1-QIK B*08	CD8
VIR-CD8-272								Not Reported		12-5	CASGPRAGAYNEQFF	2-1	CMV IE1-QIK B*08	CD8
VIR-CD8-273								Not Reported		2	CASSGTGRLTMNTEAFF	1-1	CMV IE1-QIK B*08	CD8
VIR-CD8-274								Not Reported		21-1	CASSKVAARVP-TLKLS	1-1	CMV IE1-QIK B*08	CD8
VIR-CD8-275								Not Reported		7-9	CASSLTLAGNQPQHF	1-5	CMV IE1-QIK B*08	CD8
VIR-CD8-276								Not Reported		6-5	CASSYQGGNYGYTF	1-2	EBV LMP2-FLY A*02	CD8
VIR-CD8-277								Not Reported		6-5	CASSRQGGNYGYTF	1-2	EBV LMP2-FLY A*02	CD8
VIR-CD8-278								Not Reported		6-5	CASSLQGGNYGYTF	1-2	EBV LMP2-FLY A*02	CD8
VIR-CD8-279								Not Reported		6-5	CASSGQGGNYGYTF	1-2	EBV LMP2-FLY A*02	CD8
VIR-CD8-280								Not Reported		6-5	CASSKQGGGYGYTF	1-2	EBV LMP2-FLY A*02	CD8
VIR-CD8-281								Not Reported		6-5	CASSPQGGGYGYTF	1-2	EBV LMP2-FLY A*02	CD8
VIR-CD8-282								Not Reported		6-5	CASSRQGGTYGYTF	1-2	EBV LMP2-FLY A*02	CD8
VIR-CD8-283								Not Reported		6-5	CASSSQGGNYGYTF	1-2	EBV LMP2-FLY A*02	CD8
VIR-CD8-284								Not Reported		6-5	CASSYSGGYYGYTF	1-2	EBV LMP2-FLY A*02	CD8
VIR-CD8-285								Not Reported		6-5	CASSDQGGGYGYTF	1-2	EBV LMP2-FLY A*02	CD8
VIR-CD8-286								Not Reported		6-5	CASSFQGGNYGYTF	1-2	EBV LMP2-FLY A*02	CD8
VIR-CD8-287								Not Reported		6-5	CASSPLGGAEGYTF	1-2	EBV LMP2-FLY A*02	CD8
VIR-CD8-288								Not Reported		10-1	CASSAGPDTQYF	2-3	EBV BRLF1-YVL A*02	CD8
VIR-CD8-289								Not Reported		24-1	CATSDYGEDTQYF	2-3	EBV BRLF1-YVL A*02	CD8
VIR-CD8-290								Not Reported		25-1	CASSEWTTDTQYF	2-3	EBV BRLF1-YVL A*02	CD8
VIR-CD8-291								Not Reported		28	CASSKIMNTEAFF	1-1	EBV BRLF1-YVL A*02	CD8
VIR-CD8-292								Not Reported		6-5	CASSQLLGSNQPQHF	1-5	EBV BRLF1-YVL A*02	CD8
VIR-CD8-293								Not Reported		4-1	CASSQDRLTGGYTF	1-2	EBV EBNA3A-RPP B*07	CD8
VIR-CD8-294								Not Reported		4-1	CASSQDRLTGTQYF	2-5	EBV EBNA3A-RPP B*07	CD8
VIR-CD8-295								Not Reported		4-1	CASSQEAFNYEQYF	2-7	EBV EBNA3A-RPP B*07	CD8
VIR-CD8-296								Not Reported		27	CASSSLNTEAFF	1-1	EBV BZLF1-RAK B*08	CD8
VIR-CD8-297								Not Reported		27	CASSPLTDTQYF	2-3	EBV BZLF1-RAK B*08	CD8
VIR-CD8-298								Not Reported		20-1	CSARDRGAENTGELFF	2-2	EBV BZLF1-RAK B*08	CD8
VIR-CD8-299								Not Reported		20-1	CSARDRGGENTGELFF	2-2	EBV BZLF1-RAK B*08	CD8
VIR-CD8-300								Not Reported		29-1	CSVGSGEGYEQYF	2-7	EBV BZLF1-RAK B*08	CD8
VIR-CD8-301								Not Reported		4-1	CASSPGQGEGYEQYF	2-7	EBV BZLF1-RAK B*08	CD8
VIR-CD8-302								Not Reported		7-9	CASSPTGAGNQPQHF	1-5	EBV BZLF1-RAK B*08	CD8
VIR-CD8-303								Not Reported		27	CASSNLNTEAFF	1-1	EBV BZLF1-RAK B*08	CD8
VIR-CD8-304								Not Reported		27	CASSDLNSPLHF	1-6	EBV BZLF1-RAK B*08	CD8
VIR-CD8-305								Not Reported		27	CASSSLNSPLHF	1-6	EBV BZLF1-RAK B*08	CD8
VIR-CD8-306								Not Reported		7-2	CASSLVLLGNSPLHF	1-6	EBV BZLF1-RAK B*08	CD8
VIR-CD8-307								Not Reported		4-1	CASSRLAGDTDTQYF	2-3	EBV BZLF1-RAK B*08	CD8
VIR-CD8-308								Not Reported		6-1	CASTGTASTDTQYF	2-3	EBV BZLF1-RAK B*08	CD8
VIR-CD8-309								Not Reported		20-1	CSARDRGSENTGELFF	2-2	EBV BZLF1-RAK B*08	CD8
VIR-CD8-310								Not Reported		20-1	CSARDRGTENTGELFF	2-2	EBV BZLF1-RAK B*08	CD8
VIR-CD8-311								Not Reported		7-3	CASSSHSGINTGELFF	2-2	EBV BZLF1-RAK B*08	CD8
VIR-CD8-312								Not Reported		10-3	CATGLAGSTDTQYF	2-3	EBV BZLF1-RAK B*08	CD8
VIR-CD8-313								Not Reported		4-1	CASSPGTGEGYEQYF	2-7	EBV BZLF1-RAK B*08	CD8
VIR-CD8-314								Not Reported		7-2	CASSPGTGEGYEQYF	2-7	EBV BZLF1-RAK B*08	CD8
VIR-CD8-315								Not Reported		7-2	CASSYHGSYEQYF	2-7	EBV BZLF1-RAK B*08	CD8
VIR-CD8-316								Not Reported		7-6	CASSLAGEGYEQYF	2-7	EBV BZLF1-RAK B*08	CD8
VIR-CD8-317								Not Reported		7-9	CASSSTGAGNQPQHF	1-5	EBV BZLF1-RAK B*08	CD8
VIR-CD8-318								Not Reported		7-9	CASSSTGSGDQPQHF	1-5	EBV BZLF1-RAK B*08	CD8
VIR-CD8-319								Not Reported		7-3	CASSLIASGGYNEQFF	2-1	EBV BZLF1-RAK B*08	CD8
VIR-CD8-320								Not Reported		7-8	CASSLGQAYEQYF	2-7	EBV EBNA3A-FLR B*08	CD8
VIR-CD8-321								Not Reported		7-8	CASSSGQAYEQYF	2-7	EBV EBNA3A-FLR B*08	CD8
VIR-CD8-322								Not Reported		7-8	CASSTGQAYEQYF	2-7	EBV EBNA3A-FLR B*08	CD8
VIR-CD8-323								Not Reported		6-5	CASSPQGGNYGYTF	1-2	EBV LMP2-FLY A*02	CD8
VIR-CD8-324								Not Reported		6-5	CASSPQGGRDGYTF	1-2	EBV LMP2-FLY A*02	CD8
VIR-CD8-325								Not Reported		6-5	CASSRQGGSYGYTF	1-2	EBV LMP2-FLY A*02	CD8
VIR-CD8-326								Not Reported		6-5	CASSSQGGSNYGYTF	1-2	EBV LMP2-FLY A*02	CD8
VIR-CD8-327								Not Reported		6-5	CASSSQGGSYGYTF	1-2	EBV LMP2-FLY A*02	CD8
VIR-CD8-328								Not Reported		6-5	CASSYEGGYYGYTF	1-2	EBV LMP2-FLY A*02	CD8
VIR-CD8-329								Not Reported		6-5	CASSYQGGSYGYTF	1-2	EBV LMP2-FLY A*02	CD8
VIR-CD8-330								Not Reported		6-5	CASNPQGGGGGYTF	1-2	EBV LMP2-FLY A*02	CD8
VIR-CD8-331								Not Reported		6-5	CASNPQGGGNGYTF	1-2	EBV LMP2-FLY A*02	CD8
VIR-CD8-332								Not Reported		6-5	CASSYQGGNEQFF	2-1	EBV LMP2-FLY A*02	CD8
VIR-CD8-333								Not Reported		6-5	CASSLQGGNEQFF	2-1	EBV LMP2-FLY A*02	CD8
VIR-CD8-334								Not Reported		6-5	CASTLQGGNEQFF	2-1	EBV LMP2-FLY A*02	CD8
VIR-CD8-335								Not Reported		10-2	CASSEDGMNTEAFF	1-1	EBV LMP2-CLG A*02	CD8
VIR-CD8-336								Not Reported		10-2	CASSSDGMNTEAFF	1-1	EBV LMP2-CLG A*02	CD8
VIR-CD8-337								Not Reported		10-2	CASSGDGMNTEAFF	1-1	EBV LMP2-CLG A*02	CD8
VIR-CD8-338								Not Reported		10-2	CASSQDGMNTEAFF	1-1	EBV LMP2-CLG A*02	CD8
VIR-CD8-339								Not Reported		5-1	CASSLEGQASSYEQYF	2-7	EBV LMP2-CLG A*02	CD8
VIR-CD8-340								Not Reported		19	CASSIALASEQYF	2-7	EBV EBNA3C-LLD A*02	CD8
VIR-CD8-341								Not Reported		29-1	CSVGTGGTNEKLFF	1-4	EBV BMLF1-GLC A*02	CD8
VIR-CD8-342								Not Reported		20-1	CSARDRVGNTIYF	1-3	EBV BMLF1-GLC A*02	CD8
VIR-CD8-343								Not Reported		20-1	CSARDGTGNGYTF	1-2	EBV BMLF1-GLC A*02	CD8
VIR-CD8-344								Not Reported		20-1	CSARDRTGNGYTF	1-2	EBV BMLF1-GLC A*02	CD8
VIR-CD8-345								Not Reported		29-1	CSVGAGGTNEKLFF	1-4	EBV BMLF1-GLC A*02	CD8
VIR-CD8-346								Not Reported		14	CASSQSPGGTQYF	2-3	EBV BMLF1-GLC A*02	CD8
VIR-CD8-347								Not Reported		20-1	CSARVGVGNTIYF	1-3	EBV BMLF1-GLC A*02	CD8
VIR-CD8-348								Not Reported		29-1	CSAGSGGTNEKLFF	1-4	EBV BMLF1-GLC A*02	CD8
VIR-CD8-1								Not Reported		29-1	CSVGSGGTNEKLFF	1-4	EBV BMLF1-GLC A*02	CD8
VIR-CD8-349								Not Reported		20-1	CSAIGGSYNEQFF	2-1	EBV BRLF1-YVL A*02	CD8
VIR-CD8-350								Not Reported		20-1	CSAPVPPYNEQFF	2-1	EBV BRLF1-YVL A*02	CD8
VIR-CD8-351								Not Reported		20-1	CSARGTEFYEQYF	2-7	EBV BRLF1-YVL A*02	CD8
VIR-CD8-352								Not Reported		28	CASSLFSNEQFF	2-1	EBV BRLF1-YVL A*02	CD8
VIR-CD8-353								Not Reported		4-3	CASSHGLAGILETQYF	2-5	EBV EBNA3A-FLR B*08	CD8
VIR-CD8-354								Not Reported		4-3	CASSPTSGVAGELFF	2-2	EBV EBNA3A-FLR B*08	CD8
VIR-CD8-355								Not Reported		4-1	CASSQGLAVSSYEQYF	2-7	EBV EBNA3A-FLR B*08	CD8
VIR-CD8-356								Not Reported		7-9	CASSWGPEQFF	2-1	EBV EBNA3A-FLR B*08	CD8
VIR-CD8-357								Not Reported		18	CAASRGCEPKTFST	2-4	EBV EBNA3A-QAK B*08	CD8
VIR-CD8-358								Not Reported		28	CASSNLGVTELNTGELFF	2-2	EBV EBNA3A-QAK B*08	CD8
VIR-CD8-359								Not Reported		5-1	CASSLELAVYNEQFF	2-1	EBV EBNA3A-QAK B*08	CD8
VIR-CD8-360								Not Reported		5-1	CASSLETATEAFF	1-1	EBV EBNA3A-QAK B*08	CD8
VIR-CD8-361								Not Reported		5-1	CASSLETGGYGYTF	1-2	EBV EBNA3A-QAK B*08	CD8
VIR-CD8-362								Not Reported		27	CASSLYRDNQPQHF	1-5	EBV EBNA3A-QAK B*08	CD8
VIR-CD8-363								Not Reported		27	CASSPDRWETQYF	2-5	EBV EBNA3A-QAK B*08	CD8
VIR-CD8-364								Not Reported		28	CASSALSGLAGPGELFF	2-2	EBV EBNA3A-QAK B*08	CD8
VIR-CD8-365								Not Reported		28	CASSKQGAPGHTGELFF	2-2	EBV EBNA3A-QAK B*08	CD8
VIR-CD8-366								Not Reported		28	CASSLLGARGLNEKLFF	1-4	EBV EBNA3A-QAK B*08	CD8
VIR-CD8-367								Not Reported		28	CASSLLGTGGLSEKLFF	1-4	EBV EBNA3A-QAK B*08	CD8
VIR-CD8-368								Not Reported		28	CASSQQGARSLSEKLFF	1-4	EBV EBNA3A-QAK B*08	CD8
VIR-CD8-369								Not Reported		4-2	CASSQDAGDRLAGVTGELFF	2-2	EBV EBNA3A-QAK B*08	CD8
VIR-CD8-370								Not Reported		5-1	CASSLETGDTQYF	2-3	EBV EBNA3A-QAK B*08	CD8
VIR-CD8-371								Not Reported		6-3	CASSLDPPGQSIRVNTGELFF	2-2	EBV EBNA3A-QAK B*08	CD8
VIR-CD8-372								Not Reported		20-1	CSAPGQGTDTQYF	2-3	AdV HEXON-TDL A*01	CD8
VIR-CD8-373								Not Reported		20-1	CSAPGQGTTEAFF	1-1	AdV HEXON-TDL A*01	CD8
VIR-CD8-374								Not Reported		20-1	CSAPGQGTYEQYF	2-7	AdV HEXON-TDL A*01	CD8
VIR-CD8-375								Not Reported		20-1	CSAPGQGSTEAFF	1-1	AdV HEXON-TDL A*01	CD8
VIR-CD8-376								Not Reported		20-1	CSAPGQGEETQYF	2-5	AdV HEXON-TDL A*01	CD8
VIR-CD8-377								Not Reported		20-1	CSAPGQGENTQYF	2-3	AdV HEXON-TDL A*01	CD8
VIR-CD8-378								Not Reported		5-1	CASNDYDNEQFF	2-1	AdV HEXON-TDL A*01	CD8
VIR-CD8-379								Not Reported		5-1	CASNLADDEQFF	2-1	AdV HEXON-TDL A*01	CD8
VIR-CD8-380								Not Reported		10-3	CATQTGGSNQPQHF	1-5	AdV HEXON-TDL A*01	CD8
VIR-CD8-381								Not Reported		4-1	CASSQVVGQAHSPLHF	1-6	AdV HEXON-TDL A*01	CD8
VIR-CD8-382								Not Reported		6-6	CASSYPGNNSPLHF	1-6	AdV HEXON-TDL A*01	CD8
VIR-CD8-383								Not Reported		20-1	CSAR-ASVATSST	2-7	AdV HEXON-TDL A*01	CD8
VIR-CD8-384								Not Reported		19	CATSSAAQETQYF	2-5	AdV HEXON-TDL A*01	CD8
VIR-CD8-385								Not Reported		10-3	CAINPGTAYGYTF	1-2	AdV HEXON-KPY B*07	CD8
VIR-CD8-386								Not Reported		18	CASSPGTPEQFF	2-1	AdV HEXON-KPY B*07	CD8
